# Supplementary material for: Cellular and Molecular Targets of Nucleotide-Tagged Trithiolato-Bridged Arene Ruthenium Complexes in the Protozoan Parasites Toxoplasma gondii and Trypanosoma brucei
Source: Int J Mol Sci. 2021 Oct 5;22(19):10787. doi: 10.3390/ijms221910787 (PMC8509533; doi:10.3390/ijms221910787)
Supplement: Supplementary file 1 [file ijms-22-10787-s001.zip › Table S1.xlsx]

## Sheet: proteinGroups cleaned
Leading_Protein	GN	Protein IDs	Majority protein IDs	Fasta headers	Number of proteins	Razor + unique peptides	Sequence coverage [%]	Mol. weight [kDa]	Sequence length	Q-value	Score	Num Ident byMSMS//byMatch Adenine1	Num Ident byMSMS//byMatch Mock	Num Ident byMSMS//byMatch OD18_19	Num Ident byMSMS//byMatch OD62_18	Intensity	iBAQ peptides	MS/MS count	Only identified by site	Potential contaminant	Taxonomy IDs	iBAQ	iBAQ Adenine1_i01	iBAQ Adenine1_i02	iBAQ Adenine1_i03	iBAQ Mock_i01	iBAQ Mock_i02	iBAQ Mock_i03	iBAQ OD18_19_i01	iBAQ OD18_19_i02	iBAQ OD18_19_i03	iBAQ OD62_18_i01	iBAQ OD62_18_i02	iBAQ OD62_18_i03	LFQ Adenine1_i01	LFQ Adenine1_i02	LFQ Adenine1_i03	LFQ Mock_i01	LFQ Mock_i02	LFQ Mock_i03	LFQ OD18_19_i01	LFQ OD18_19_i02	LFQ OD18_19_i03	LFQ OD62_18_i01	LFQ OD62_18_i02	LFQ OD62_18_i03	Seen in at least 2 reps in Adenine1	Seen in no reps in Adenine1	Seen in all reps in Adenine1
CON__sp|P02538|K2C6A_HUMAN	KRT6A	CON__sp|P02538|K2C6A_HUMAN;sp|P02538|K2C6A_HUMAN;CON__sp|O95678|K2C75_HUMAN;sp|O95678|K2C75_HUMAN;CON__sp|Q01546|K22O_HUMAN;sp|Q01546|K22O_HUMAN;CON__sp|P12035|K2C3_HUMAN;CON__sp|P05787|K2C8_HUMAN;sp|P05787|K2C8_HUMAN;sp|P12035|K2C3_HUMAN;CON__sp|Q5XKE5|K2C79_HUMAN;sp|Q5XKE5|K2C79_HUMAN;sp|Q8N1N4-2|K2C78_HUMAN;sp|Q9NSB2|KRT84_HUMAN;CON__sp|Q9NSB2|KRT84_HUMAN;CON__sp|Q8N1N4-2|K2C78_HUMAN;CON__sp|P…	CON__sp|P02538|K2C6A_HUMAN;sp|P02538|K2C6A_HUMAN	;Keratin, type II cytoskeletal 6A OS=Homo sapiens GN=KRT6A PE=1 SV=3	30	2	58	60.044	564	0	48.025	0//3	0//3	0//3	3//0	227010000	30	10		+	-1;-1;-1;-1;-1;-1;-1;-1;-1;-1;-1;-1;-1;-1;-1;-1;-1;-1;-1;-1;-1;-1;-1;-1;-1;-1;-1;-1;-1;-1	7567200										2584500	2554600	2428100										10838000	9616100	9573100	FALSE	TRUE	FALSE
CON__sp|P13645|K1C10_HUMAN	KRT10	CON__sp|P13645|K1C10_HUMAN;sp|P13645|K1C10_HUMAN;CON__sp|Q7Z3Y7|K1C28_HUMAN;sp|Q7Z3Y7|K1C28_HUMAN;CON__sp|Q2M2I5|K1C24_HUMAN;sp|Q2M2I5|K1C24_HUMAN;CON__sp|Q7Z3Z0|K1C25_HUMAN;sp|Q7Z3Z0|K1C25_HUMAN;CON__sp|Q92764|KRT35_HUMAN;CON__sp|Q7Z3Y9|K1C26_HUMAN;sp|Q7Z3Y9|K1C26_HUMAN;sp|O76013|KRT36_HUMAN;CON__sp|O76013|KRT36_HUMAN;sp|O76015|KRT38_HUMAN;CON__sp|O76015|KRT38_HUMAN;sp|Q14525|KT33B_HUMAN;CON__sp…	CON__sp|P13645|K1C10_HUMAN;sp|P13645|K1C10_HUMAN	;Keratin, type I cytoskeletal 10 OS=Homo sapiens GN=KRT10 PE=1 SV=6	28	36	63.4	58.826	584	0	323.31	3//0	3//0	3//0	3//0	4065900000	26	372		+	-1;-1;-1;-1;-1;-1;-1;-1;-1;-1;-1;-1;-1;-1;-1;-1;-1;-1;-1;-1;-1;-1;-1;-1;-1;-1;-1;-1	156380000	1450900	1148800	1309300	6183200	3475800	5535100	792710	871650	909680	46750000	42790000	45165000	38811000	31656000	41026000	165720000	106950000	150240000	6566800	7325900	9045000	137690000	137180000	148110000	TRUE	FALSE	TRUE
sp|P00761|TRYP_PIG		sp|P00761|TRYP_PIG;CON__sp|P00761|TRYP_PIG	sp|P00761|TRYP_PIG;CON__sp|P00761|TRYP_PIG	Trypsin OS=Sus scrofa PE=1 SV=1;	2	12	51.5	24.409	231	0	323.31	3//0	3//0	3//0	3//0	79965000000	12	662		+	-1;-1	6663700000	309500000	280970000	219390000	512740000	480950000	487290000	963010000	712930000	847670000	679670000	643510000	526130000	4448300000	3605200000	3450300000	5278900000	6075800000	6177700000	3324900000	2686000000	3128900000	1225900000	1313400000	936090000	TRUE	FALSE	TRUE
sp|P00974|BPT1_BOVIN		sp|P00974|BPT1_BOVIN;CON__sp|P00974|BPT1_BOVIN	sp|P00974|BPT1_BOVIN;CON__sp|P00974|BPT1_BOVIN	Pancreatic trypsin inhibitor OS=Bos taurus PE=1 SV=2;	2	3	29	10.903	100	0	256.1	3//0	3//0	3//0	3//0	1969000000	5	78		+	-1;-1	393810000	14080000	22168000	15323000	19984000	13275000	19211000	86731000	54316000	64207000	29080000	28489000	26944000	85129000	109270000	97875000	76329000	68318000	99291000	130660000	102120000	106530000	18474000	20576000	19160000	TRUE	FALSE	TRUE
sp|P02533|K1C14_HUMAN	KRT14	sp|P02533|K1C14_HUMAN;CON__sp|P02533|K1C14_HUMAN;sp|P35900|K1C20_HUMAN;CON__sp|P35900|K1C20_HUMAN	sp|P02533|K1C14_HUMAN;CON__sp|P02533|K1C14_HUMAN	Keratin, type I cytoskeletal 14 OS=Homo sapiens GN=KRT14 PE=1 SV=4;	4	15	48.5	51.561	472	0	323.31	3//0	1//2	2//1	3//0	724300000	30	91		+	-1;-1;-1;-1	24143000	450860	412980	420750				134270	247670	91717	7574000	7376600	7434600	5486300	4648200	8040200				1193500	2028700	545450	29479000	29207000	31050000	TRUE	FALSE	TRUE
sp|P02769|ALBU_BOVIN	ALB	sp|P02769|ALBU_BOVIN;CON__sp|P02769|ALBU_BOVIN	sp|P02769|ALBU_BOVIN;CON__sp|P02769|ALBU_BOVIN	Serum albumin OS=Bos taurus GN=ALB PE=1 SV=4;	2	3	4.4	69.293	607	0	20.759	0//0	1//0	1//0	3//0	25735000	42	7		+	-1;-1	612730				62161					27316	209970	110220	203060				3007800					445240	770180	739520	916330	FALSE	TRUE	FALSE
sp|P04264|K2C1_HUMAN	KRT1	sp|P04264|K2C1_HUMAN;CON__sp|P04264|K2C1_HUMAN	sp|P04264|K2C1_HUMAN;CON__sp|P04264|K2C1_HUMAN	Keratin, type II cytoskeletal 1 OS=Homo sapiens GN=KRT1 PE=1 SV=6;	2	64	69.1	66.038	644	0	323.31	3//0	3//0	3//0	3//0	18187000000	31	1014		+	-1;-1	586690000	4882700	5723100	5406400	13305000	9815200	12297000	12103000	11270000	10278000	178680000	158920000	164000000	196890000	192840000	203950000	441630000	402480000	421040000	117530000	125830000	128660000	555090000	537650000	564930000	TRUE	FALSE	TRUE
sp|P08670|VIME_HUMAN	VIM	sp|P08670|VIME_HUMAN;CON__sp|P08670|VIME_HUMAN	sp|P08670|VIME_HUMAN;CON__sp|P08670|VIME_HUMAN	Vimentin OS=Homo sapiens GN=VIM PE=1 SV=4;	2	3	9	53.651	466	0	22.646	0//2	0//0	0//0	3//0	26847000	32	9		+	-1;-1	838970										305440	232900	300620										1014200	1096300	1428400	FALSE	TRUE	FALSE
sp|P08779|K1C16_HUMAN	KRT16	sp|P08779|K1C16_HUMAN;CON__sp|P08779|K1C16_HUMAN;sp|P08727|K1C19_HUMAN;CON__sp|P08727|K1C19_HUMAN	sp|P08779|K1C16_HUMAN;CON__sp|P08779|K1C16_HUMAN	Keratin, type I cytoskeletal 16 OS=Homo sapiens GN=KRT16 PE=1 SV=4;	4	25	57.5	51.267	473	0	323.31	3//0	3//0	1//2	3//0	1652800000	31	166		+	-1;-1;-1;-1	53316000	312670	491610	324280	107930	90162		172590		67336	18429000	16507000	16814000	4866400	5076800	3836300	3335800	3451700		3300000		1035400	95286000	32507000	89360000	TRUE	FALSE	TRUE
sp|P13647|K2C5_HUMAN	KRT5	sp|P13647|K2C5_HUMAN;CON__sp|P13647|K2C5_HUMAN	sp|P13647|K2C5_HUMAN;CON__sp|P13647|K2C5_HUMAN	Keratin, type II cytoskeletal 5 OS=Homo sapiens GN=KRT5 PE=1 SV=3;	2	14	31	62.378	590	0	323.31	3//0	3//0	3//0	3//0	808790000	31	66		+	-1;-1	26090000	66893	154110	101290				317570	211450		9592100	7795700	7851000	1376100	1362900	1765300				1819500	1437400		38842000	35402000	31610000	TRUE	FALSE	TRUE
sp|P15924|DESP_HUMAN	DSP	sp|P15924|DESP_HUMAN;CON__sp|P15924|DESP_HUMAN;sp|P15924-2|DESP_HUMAN;CON__sp|P15924-2|DESP_HUMAN	sp|P15924|DESP_HUMAN;CON__sp|P15924|DESP_HUMAN;sp|P15924-2|DESP_HUMAN;CON__sp|P15924-2|DESP_HUMAN	Desmoplakin OS=Homo sapiens GN=DSP PE=1 SV=3;;Isoform DP2 of Desmoplakin OS=Homo sapiens GN=DSP;	4	27	12.3	331.77	2871	0	323.31	0//0	0//0	0//0	3//0	216630000	164	61		+	-1;-1;-1;-1	1320900										399620	450990	470320										8979000	10249000	9430000	FALSE	TRUE	FALSE
sp|P19013|K2C4_HUMAN	KRT4	sp|P19013|K2C4_HUMAN;CON__sp|P19013|K2C4_HUMAN	sp|P19013|K2C4_HUMAN;CON__sp|P19013|K2C4_HUMAN	Keratin, type II cytoskeletal 4 OS=Homo sapiens GN=KRT4 PE=1 SV=4;	2	2	6.6	57.285	534	0	56.547	0//3	0//3	0//3	3//0	55955000	27	9		+	-1;-1	2072400										681240	723800	667380										2217200	2648900	2547100	FALSE	TRUE	FALSE
sp|P20930|FILA_HUMAN	FLG	sp|P20930|FILA_HUMAN;CON__sp|P20930|FILA_HUMAN	sp|P20930|FILA_HUMAN;CON__sp|P20930|FILA_HUMAN	Filaggrin OS=Homo sapiens GN=FLG PE=1 SV=3;	2	9	6.6	435.16	4061	0	158.5	3//0	3//0	3//0	3//0	96682000	211	38		+	-1;-1	458210	37358	62430	46279	53039	51229	91295	16943	26892	13868	11883	31559	15436	6868700	13806000	9785200	8201800	10411000	25930000	1416400	1731400	666590	557930	1558100	811210	TRUE	FALSE	TRUE
sp|P35527|K1C9_HUMAN	KRT9	sp|P35527|K1C9_HUMAN;CON__sp|P35527|K1C9_HUMAN;sp|Q99456|K1C12_HUMAN;CON__sp|Q99456|K1C12_HUMAN	sp|P35527|K1C9_HUMAN;CON__sp|P35527|K1C9_HUMAN	Keratin, type I cytoskeletal 9 OS=Homo sapiens GN=KRT9 PE=1 SV=3;	4	52	92	62.064	623	0	323.31	3//0	3//0	3//0	3//0	20712000000	26	1104		+	-1;-1;-1;-1	796600000	5127600	7568100	5037000	17995000	14704000	14007000	25526000	20138000	25575000	231950000	211070000	217910000	170200000	197490000	169970000	391240000	351620000	342180000	200730000	181370000	198810000	661030000	671640000	689380000	TRUE	FALSE	TRUE
sp|P35908|K22E_HUMAN	KRT2	sp|P35908|K22E_HUMAN;CON__sp|P35908|K22E_HUMAN;sp|Q7Z794|K2C1B_HUMAN;CON__sp|Q7Z794|K2C1B_HUMAN;sp|Q7RTS7|K2C74_HUMAN;CON__sp|Q7RTS7|K2C74_HUMAN;sp|Q86Y46|K2C73_HUMAN;CON__sp|Q86Y46|K2C73_HUMAN;sp|Q86Y46-2|K2C73_HUMAN;CON__sp|Q86Y46-2|K2C73_HUMAN;sp|Q3SY84|K2C71_HUMAN;CON__sp|Q3SY84|K2C71_HUMAN	sp|P35908|K22E_HUMAN;CON__sp|P35908|K22E_HUMAN	Keratin, type II cytoskeletal 2 epidermal OS=Homo sapiens GN=KRT2 PE=1 SV=2;	12	22	64.2	65.432	639	0	323.31	3//0	3//0	3//0	3//0	1009100000	39	131		+	-1;-1;-1;-1;-1;-1;-1;-1;-1;-1;-1;-1	25876000	261740	339540	209010	1269900	765210	1164000	233180	292380	257990	7695500	6279300	7107800	15527000	16272000	13011000	46383000	35264000	53973000	3475800	6268100	4976200	33208000	26856000	29250000	TRUE	FALSE	TRUE
sp|P48668|K2C6C_HUMAN	KRT6C	sp|P48668|K2C6C_HUMAN;CON__sp|P48668|K2C6C_HUMAN	sp|P48668|K2C6C_HUMAN;CON__sp|P48668|K2C6C_HUMAN	Keratin, type II cytoskeletal 6C OS=Homo sapiens GN=KRT6C PE=1 SV=3;	2	39	59.8	60.024	564	0	323.31	3//0	3//0	2//1	3//0	3267200000	30	220		+	-1;-1	108910000	763840	1209800	889020	820320	992440	507190	317580	49999	273030	37171000	29967000	35945000	23866000	24887000	24987000	25386000	28738000	18834000	2607100	1114900	2538900	131850000	122800000	144280000	TRUE	FALSE	TRUE
sp|Q04695|K1C17_HUMAN	KRT17	sp|Q04695|K1C17_HUMAN;CON__sp|Q04695|K1C17_HUMAN;sp|Q9C075|K1C23_HUMAN;CON__sp|Q9C075|K1C23_HUMAN	sp|Q04695|K1C17_HUMAN;CON__sp|Q04695|K1C17_HUMAN	Keratin, type I cytoskeletal 17 OS=Homo sapiens GN=KRT17 PE=1 SV=2;	4	6	31.2	48.105	432	0	37.626	0//1	0//3	0//3	3//0	66672000	29	15		+	-1;-1;-1;-1	2299000										849720	730570	718730										3187100	2966200	2635400	FALSE	TRUE	FALSE
TGME49_200310-t26_1-p1		TGME49_200310-t26_1-p1	TGME49_200310-t26_1-p1	TGME49_200310-t26_1-p1 transcript=TGME49_200310-t26_1; gene=TGME49_200310; organism=Toxoplasma_gondii_ME49; gene_product=hypothetical protein; transcript_product=hypothetical protein; location=TGME49_chrVIII:6793538-6795589(-); protein_length=169; sequence	1	3	14.8	18.815	169	0	119.82	0//0	2//0	1//1	3//0	887960000	10	33			-1	88796000				165240		193210	1126400	644860		39123000	25438000	22105000				2086900		2013800	2983700	2189600		34344000	23858000	24325000	FALSE	TRUE	FALSE
TGME49_201390-t26_1-p1		TGME49_201390-t26_1-p1	TGME49_201390-t26_1-p1	TGME49_201390-t26_1-p1 transcript=TGME49_201390-t26_1; gene=TGME49_201390; organism=Toxoplasma_gondii_ME49; gene_product=hypothetical protein; transcript_product=hypothetical protein; location=TGME49_chrVIIa:3910426-3910752(-); protein_length=108; sequence	1	2	14.8	11.424	108	0	141.86	3//0	1//1	3//0	3//0	139870000	3	21			-1	46623000	903270	746240	584750	373820		545100	14368000	6811300	8693300	5013100	5288100	3296200	3449100	2158500	2186000	1348500		2319800	11414000	6027000	7738200	2347000	2814700	1727400	TRUE	FALSE	TRUE
TGME49_201780-t26_1-p1		TGME49_201780-t26_1-p1	TGME49_201780-t26_1-p1	TGME49_201780-t26_1-p1 transcript=TGME49_201780-t26_1; gene=TGME49_201780; organism=Toxoplasma_gondii_ME49; gene_product=microneme protein MIC2; transcript_product=microneme protein MIC2; location=TGME49_chrVIIa:3794121-3797385(-); protein_length=769; sequ	1	4	8.8	82.633	769	0	43.046	0//0	0//0	0//0	3//0	9112100	20	7			-1	455610										160590	166380	128630										391730	461410	351220	FALSE	TRUE	FALSE
TGME49_201800-t26_1-p1		TGME49_201800-t26_1-p1	TGME49_201800-t26_1-p1	TGME49_201800-t26_1-p1 transcript=TGME49_201800-t26_1; gene=TGME49_201800; organism=Toxoplasma_gondii_ME49; gene_product=hypothetical protein; transcript_product=hypothetical protein; location=TGME49_chrVIIa:3779712-3781789(+); protein_length=267; sequence	1	4	18	28.527	267	0	31.453	0//0	0//0	0//0	3//0	24939000	13	12			-1	1918400										793570	436520	688320										1105200	1089200	1072400	FALSE	TRUE	FALSE
TGME49_201840-t26_1-p1		TGME49_201840-t26_1-p1	TGME49_201840-t26_1-p1	TGME49_201840-t26_1-p1 transcript=TGME49_201840-t26_1; gene=TGME49_201840; organism=Toxoplasma_gondii_ME49; gene_product=aspartyl protease ASP1; transcript_product=aspartyl protease ASP1; location=TGME49_chrVIIa:3748798-3754934(+); protein_length=619; sequ	1	3	5.2	66.901	619	0	26.05	0//0	0//0	0//0	3//0	61400000	28	11			-1	2192900										717320	710170	765360										2730300	2538600	2863600	FALSE	TRUE	FALSE
TGME49_202200-t26_1-p1		TGME49_202200-t26_1-p1	TGME49_202200-t26_1-p1	TGME49_202200-t26_1-p1 transcript=TGME49_202200-t26_1; gene=TGME49_202200; organism=Toxoplasma_gondii_ME49; gene_product=hypothetical protein; transcript_product=hypothetical protein; location=TGME49_chrVIIa:3522799-3526928(-); protein_length=793; sequence	1	7	14.9	87.042	793	0	52.526	1//0	0//0	3//0	3//0	52281000	34	22			-1	1537700							163350	161030	69020	307200	532870	304210							2111200	1583100	1331600	1345400	1934600	1428200	FALSE	FALSE	FALSE
TGME49_202680-t26_1-p1		TGME49_202680-t26_1-p1	TGME49_202680-t26_1-p1	TGME49_202680-t26_1-p1 transcript=TGME49_202680-t26_1; gene=TGME49_202680; organism=Toxoplasma_gondii_ME49; gene_product=peptidase M16, alpha subunit, putative; transcript_product=peptidase M16, alpha subunit, putative; location=TGME49_chrVIIa:3107806-3114	1	17	34.5	62.203	563	0	323.31	0//0	0//0	2//0	3//0	861500000	26	88			-1	33135000							67425	128720		11936000	10830000	10172000							12800000	1314900		32090000	30573000	27628000	FALSE	TRUE	FALSE
TGME49_203310-t26_1-p1		TGME49_203310-t26_1-p1	TGME49_203310-t26_1-p1	TGME49_203310-t26_1-p1 transcript=TGME49_203310-t26_1; gene=TGME49_203310; organism=Toxoplasma_gondii_ME49; gene_product=dense granule protein GRA7; transcript_product=dense granule protein GRA7; location=TGME49_chrVIIa:2604424-2605134(+); protein_length=2	1	18	72	25.919	236	0	323.31	3//0	3//0	3//0	3//0	4836600000	7	392			-1	690940000	25041000	35729000	24218000	14779000	11994000	10222000	47803000	38024000	41680000	165400000	151940000	124120000	133490000	141330000	126670000	101610000	94476000	71169000	108280000	92738000	95667000	127940000	131240000	107020000	TRUE	FALSE	TRUE
TGME49_203460-t26_1-p1		TGME49_203460-t26_1-p1	TGME49_203460-t26_1-p1	TGME49_203460-t26_1-p1 transcript=TGME49_203460-t26_1; gene=TGME49_203460; organism=Toxoplasma_gondii_ME49; gene_product=hypothetical protein; transcript_product=hypothetical protein; location=TGME49_chrVIIa:2492772-2493651(+); protein_length=119; sequence	1	6	58.8	13.146	119	0	68.919	0//0	0//0	3//0	3//0	111470000	8	28			-1	13934000							2233700	1664600	1108200	2463500	2856700	3606800							5414200	4743300	4119100	2919100	2468700	2754800	FALSE	TRUE	FALSE
TGME49_203630-t26_1-p1		TGME49_203630-t26_1-p1	TGME49_203630-t26_1-p1	TGME49_203630-t26_1-p1 transcript=TGME49_203630-t26_1; gene=TGME49_203630; organism=Toxoplasma_gondii_ME49; gene_product=ribosomal protein RPL44; transcript_product=ribosomal protein RPL44; location=TGME49_chrVIIa:2392791-2393820(-); protein_length=105; se	1	4	28.6	12.062	105	0	34.12	0//0	1//0	3//0	3//0	19779000	3	14			-1	6593000										2591200	1657400	2344400										465700		1442600	FALSE	TRUE	FALSE
TGME49_203688-t26_1-p1		TGME49_203688-t26_1-p1	TGME49_203688-t26_1-p1	TGME49_203688-t26_1-p1 transcript=TGME49_203688-t26_1; gene=TGME49_203688; organism=Toxoplasma_gondii_ME49; gene_product=hypothetical protein; transcript_product=hypothetical protein; location=TGME49_chrVIIa:2339354-2340674(-); protein_length=87; sequence_	1	2	34.5	8.9051	87	0	21.087	0//0	0//0	0//0	3//0	9105800	5	4			-1	1821200										829590	536200	455360										456240	374610	357630	FALSE	TRUE	FALSE
TGME49_204020-t26_1-p1		TGME49_204020-t26_1-p1	TGME49_204020-t26_1-p1	TGME49_204020-t26_1-p1 transcript=TGME49_204020-t26_1; gene=TGME49_204020; organism=Toxoplasma_gondii_ME49; gene_product=ribosomal protein RPL8; transcript_product=ribosomal protein RPL8; location=TGME49_chrVIIa:2046086-2048555(+); protein_length=260; sequ	1	4	20.8	28.254	260	0	33.925	0//0	0//0	3//0	3//0	57995000	14	9			-1	4142500							336850	321770	255610	1149400	1075700	1003100							1491600	1599000	1948300	1697100	2001500	1563200	FALSE	TRUE	FALSE
TGME49_204050-t26_1-p1		TGME49_204050-t26_1-p1	TGME49_204050-t26_1-p1	TGME49_204050-t26_1-p1 transcript=TGME49_204050-t26_1; gene=TGME49_204050; organism=Toxoplasma_gondii_ME49; gene_product=subtilisin SUB1; transcript_product=subtilisin SUB1; location=TGME49_chrVIIa:2030677-2036482(+); protein_length=761; sequence_SO=chromo	1	4	9.2	81.776	761	0	51.808	0//0	0//0	3//0	3//0	51845000	35	14			-1	1481300							99851	58041	40411	573360	391320	318290							2247200	1549800	985660	1639500	955080	569170	FALSE	TRUE	FALSE
TGME49_204400-t26_1-p1		TGME49_204400-t26_1-p1	TGME49_204400-t26_1-p1	TGME49_204400-t26_1-p1 transcript=TGME49_204400-t26_1; gene=TGME49_204400; organism=Toxoplasma_gondii_ME49; gene_product=ATPase synthase subunit alpha, putative; transcript_product=ATPase synthase subunit alpha, putative; location=TGME49_chrVIIa:1815332-18	1	19	34.3	62.146	577	0	323.31	3//0	3//0	3//0	3//0	1501000000	34	116			-1	44147000	61743	65803	54628	129100	129660	93011	2381400	1781200	2270400	13569000	12041000	11570000	2333500	2126100	2284800	4905200	6172100	3917900	26369000	23387000	26810000	51463000	56025000	51647000	TRUE	FALSE	TRUE
TGME49_204530-t26_1-p1		TGME49_204530-t26_1-p1	TGME49_204530-t26_1-p1	TGME49_204530-t26_1-p1 transcript=TGME49_204530-t26_1; gene=TGME49_204530; organism=Toxoplasma_gondii_ME49; gene_product=microneme protein MIC11; transcript_product=microneme protein MIC11; location=TGME49_chrVIIa:1731533-1732483(-); protein_length=204; se	1	2	11.8	22.432	204	0	27.343	0//0	0//0	3//0	0//0	19783000	14	10			-1	1413100							459390	625240	328460										2112200	2275400	1727900				FALSE	TRUE	FALSE
TGME49_205250-t26_1-p1		TGME49_205250-t26_1-p1	TGME49_205250-t26_1-p1	TGME49_205250-t26_1-p1 transcript=TGME49_205250-t26_1; gene=TGME49_205250; organism=Toxoplasma_gondii_ME49; gene_product=rhoptry protein ROP18; transcript_product=rhoptry protein ROP18; location=TGME49_chrVIIa:1514449-1516113(-); protein_length=554; sequen	1	26	34.1	62.665	554	0	323.31	3//0	3//0	3//0	3//0	3110500000	26	289			-1	119640000	5025800	5718700	4734000	47491	50758	43789	4865100	6117100	6947700	28949000	26345000	30792000	133360000	141960000	147780000	1334000	1786300	1363600	34156000	48256000	46659000	63336000	68929000	75680000	TRUE	FALSE	TRUE
TGME49_205340-t26_1-p1		TGME49_205340-t26_1-p1	TGME49_205340-t26_1-p1	TGME49_205340-t26_1-p1 transcript=TGME49_205340-t26_1; gene=TGME49_205340; organism=Toxoplasma_gondii_ME49; gene_product=ribosomal protein RPS12; transcript_product=ribosomal protein RPS12; location=TGME49_chrVIIa:1467654-1468859(+); protein_length=142; se	1	16	81	15.399	142	0	323.31	3//0	3//0	3//0	3//0	3468500000	9	141			-1	385380000	526420	764670	705080	684620	437260	678750	979540	913170	863010	118720000	126510000	133600000	2970100	3238300	3792500	4224400	3487400	4019600	1500400	1548000	1445700	144140000	156750000	161600000	TRUE	FALSE	TRUE
TGME49_205440-t26_1-p1		TGME49_205440-t26_1-p1	TGME49_205440-t26_1-p1	TGME49_205440-t26_1-p1 transcript=TGME49_205440-t26_1; gene=TGME49_205440; organism=Toxoplasma_gondii_ME49; gene_product=CCT chaperonin gamma subunit; transcript_product=CCT chaperonin gamma subunit; location=TGME49_chrVIIa:1397504-1403332(+); protein_leng	1	3	7.7	60.612	556	0	42.141	0//0	0//0	0//0	2//0	2857500	36	3			-1	79374										79374												348510			FALSE	TRUE	FALSE
TGME49_205470-t26_1-p1		TGME49_205470-t26_1-p1	TGME49_205470-t26_1-p1	TGME49_205470-t26_1-p1 transcript=TGME49_205470-t26_1; gene=TGME49_205470; organism=Toxoplasma_gondii_ME49; gene_product=translation elongation factor 2 family protein, putative; transcript_product=translation elongation factor 2 family protein, putative;	1	3	4	106.57	952	0	20.423	0//0	0//0	1//0	3//0	26615000	52	9			-1	511830										129840	78282	303710										957250	627880	1095400	FALSE	TRUE	FALSE
TGME49_205700-t26_1-p1		TGME49_205700-t26_1-p1	TGME49_205700-t26_1-p1	TGME49_205700-t26_1-p1 transcript=TGME49_205700-t26_1; gene=TGME49_205700; organism=Toxoplasma_gondii_ME49; gene_product=cyclophilin precursor; transcript_product=cyclophilin precursor; location=TGME49_chrVIIa:1209729-1210775(+); protein_length=348; sequen	1	2	7.5	38.196	348	0	19.573	0//0	0//0	1//0	1//0	0	21	3			-1	0																									FALSE	TRUE	FALSE
TGME49_206510-t26_1-p1		TGME49_206510-t26_1-p1	TGME49_206510-t26_1-p1	TGME49_206510-t26_1-p1 transcript=TGME49_206510-t26_1; gene=TGME49_206510; organism=Toxoplasma_gondii_ME49; gene_product=toxolysin TLN4; transcript_product=toxolysin TLN4; location=TGME49_chrVIIa:903405-917753(+); protein_length=2340; sequence_SO=chromosom	1	2	1.6	246.74	2340	0	15.669	0//0	0//0	0//0	2//0	2063600	86	3			-1	23995										9425.9	14569											98867	173730		FALSE	TRUE	FALSE
TGME49_206590-t26_1-p1		TGME49_206590-t26_1-p1	TGME49_206590-t26_1-p1	TGME49_206590-t26_1-p1 transcript=TGME49_206590-t26_1; gene=TGME49_206590; organism=Toxoplasma_gondii_ME49; gene_product=calcium-dependent protein kinase CDPK2A; transcript_product=calcium-dependent protein kinase CDPK2A; location=TGME49_chrVIIa:800544-807	1	8	11.5	86.377	786	0	190.15	3//0	0//0	3//0	3//0	413360000	45	36			-1	9185700	31903	46936	22702				569830	425520	626260	2581200	2136800	2744600	1936600	9140900	2206900				7788900	4569800	6216900	12183000	13732000	15459000	TRUE	FALSE	TRUE
TGME49_207170-t26_1-p1		TGME49_207170-t26_1-p1	TGME49_207170-t26_1-p1	TGME49_207170-t26_1-p1 transcript=TGME49_207170-t26_1; gene=TGME49_207170; organism=Toxoplasma_gondii_ME49; gene_product=hypothetical protein; transcript_product=hypothetical protein; location=TGME49_chrX:7425356-7427581(+); protein_length=141; sequence_SO	1	10	73.8	15.231	141	0	323.31	3//0	3//0	3//0	3//0	1775700000	9	137			-1	197300000	1571400	1756200	715450	2369400	1701900		5344400	4112500	4563600	63165000	49757000	62238000	12742000	11011000	7535000	24333000	20359000		16105000	14941000	14062000	63656000	58188000	67794000	TRUE	FALSE	TRUE
TGME49_207440-t26_1-p1		TGME49_207440-t26_1-p1	TGME49_207440-t26_1-p1	TGME49_207440-t26_1-p1 transcript=TGME49_207440-t26_1; gene=TGME49_207440; organism=Toxoplasma_gondii_ME49; gene_product=ribosomal protein RPS4; transcript_product=ribosomal protein RPS4; location=TGME49_chrIb:62583-65733(-); protein_length=312; sequence_S	1	5	16	35.507	312	0	30.787	0//0	0//0	3//0	2//0	20384000	21	9			-1	970650							309800	344790	316050										1511900	2502000	2600400				FALSE	TRUE	FALSE
TGME49_207770-t26_1-p1		TGME49_207770-t26_1-p1	TGME49_207770-t26_1-p1	TGME49_207770-t26_1-p1 transcript=TGME49_207770-t26_1; gene=TGME49_207770; organism=Toxoplasma_gondii_ME49; gene_product=PCI domain-containing protein; transcript_product=PCI domain-containing protein; location=TGME49_chrIb:277983-284153(-); protein_length	1	5	15.5	55.462	511	0	104.23	0//0	0//0	0//0	3//0	16014000	21	9			-1	762570										454220	70127	238220										855440	426920	768190	FALSE	TRUE	FALSE
TGME49_207840-t26_1-p1		TGME49_207840-t26_1-p1	TGME49_207840-t26_1-p1	TGME49_207840-t26_1-p1 transcript=TGME49_207840-t26_1; gene=TGME49_207840; organism=Toxoplasma_gondii_ME49; gene_product=ribosomal protein RPS17; transcript_product=ribosomal protein RPS17; location=TGME49_chrIb:327322-329024(-); protein_length=132; sequen	1	15	69.7	15.228	132	0	323.31	3//0	3//0	3//0	3//0	4026400000	6	269			-1	671060000	34840000	43601000	21467000	12265000	10883000	9521400	66767000	52784000	52244000	146480000	111770000	108440000	193360000	196890000	190510000	103200000	97141000	77780000	93863000	91120000	92501000	90140000	73895000	73525000	TRUE	FALSE	TRUE
TGME49_209030-t26_1-p1		TGME49_209030-t26_1-p1	TGME49_209030-t26_1-p1	TGME49_209030-t26_1-p1 transcript=TGME49_209030-t26_1; gene=TGME49_209030; organism=Toxoplasma_gondii_ME49; gene_product=actin ACT1; transcript_product=actin ACT1; location=TGME49_chrIb:998462-1000024(+); protein_length=376; sequence_SO=chromosome; SO=prot	1	28	72.3	41.907	376	0	323.31	2//0	3//0	3//0	3//0	4168600000	23	240			-1	181240000		129810		201170	106090	221030	2236200	1497000	1713100	64691000	59673000	50773000		1716900		5461600	3189600	6518200	18785000	13706000	12248000	177350000	178500000	166500000	TRUE	FALSE	FALSE
TGME49_209260-t26_1-p1		TGME49_209260-t26_1-p1	TGME49_209260-t26_1-p1	TGME49_209260-t26_1-p1 transcript=TGME49_209260-t26_1; gene=TGME49_209260; organism=Toxoplasma_gondii_ME49; gene_product=cytochrome c oxidase subunit, putative; transcript_product=cytochrome c oxidase subunit, putative; location=TGME49_chrIb:1153957-115667	1	5	33.9	34.706	310	0	46.064	0//0	2//0	0//0	3//0	85582000	20	21			-1	4279100				98934		72158				1440300	1561900	1105900				2266300		1832500				3384200	4322100	2637600	FALSE	TRUE	FALSE
TGME49_209290-t26_1-p1		TGME49_209290-t26_1-p1	TGME49_209290-t26_1-p1	TGME49_209290-t26_1-p1 transcript=TGME49_209290-t26_1; gene=TGME49_209290; organism=Toxoplasma_gondii_ME49; gene_product=ribosomal protein RPS28; transcript_product=ribosomal protein RPS28; location=TGME49_chrIb:1191245-1191601(-); protein_length=118; sequ	1	4	27.1	13.214	118	0	57.303	3//0	2//0	3//0	3//0	116520000	7	33			-1	16646000	351650		316870	115630			4019400	4826800	4999000	400820	993290	622140	1961000		1622900	1236600			9442100	8922200	10823000	340280	1006200	908380	TRUE	FALSE	TRUE
TGME49_209910-t26_1-p1		TGME49_209910-t26_1-p1	TGME49_209910-t26_1-p1	TGME49_209910-t26_1-p1 transcript=TGME49_209910-t26_1; gene=TGME49_209910; organism=Toxoplasma_gondii_ME49; gene_product=histone H2Bv; transcript_product=histone H2Bv; location=TGME49_chrIb:1546904-1547275(+); protein_length=123; sequence_SO=chromosome; SO	1	5	52	13.732	123	0	64.481	3//0	2//1	3//0	3//0	227630000	7	18			-1	32518000	647970	816900	520050	319000		320100	2157100	1456800	1650400	10645000	6512300	7471900	5339400	5645100	4652000	2921900		2883800	5448600	4365800	4517800	7271700	4837700	5111200	TRUE	FALSE	TRUE
TGME49_210408-t26_1-p1		TGME49_210408-t26_1-p1	TGME49_210408-t26_1-p1	TGME49_210408-t26_1-p1 transcript=TGME49_210408-t26_1; gene=TGME49_210408; organism=Toxoplasma_gondii_ME49; gene_product=HMG (high mobility group) box domain-containing protein; transcript_product=HMG (high mobility group) box domain-containing protein; lo	1	11	72.3	10.682	94	0	278.88	3//0	3//0	3//0	3//0	2593300000	2	154			-1	1296600000	1176500	228260	463020	25288000	20500000	21192000	270250000	206080000	261030000	177690000	135970000	176760000	2459300	568660	1355700	40978000	23411000	16438000	173180000	167450000	200240000	37386000	38034000	44410000	TRUE	FALSE	TRUE
TGME49_210690-t26_1-p1		TGME49_210690-t26_1-p1	TGME49_210690-t26_1-p1	TGME49_210690-t26_1-p1 transcript=TGME49_210690-t26_1; gene=TGME49_210690; organism=Toxoplasma_gondii_ME49; gene_product=ribosomal protein RPS6; transcript_product=ribosomal protein RPS6; location=TGME49_chrIV:2157331-2158101(+); protein_length=256; sequen	1	7	32.8	28.956	256	0	117.62	1//0	2//1	3//0	3//0	267370000	10	41			-1	26737000			38490	309940	364530	702990	4799400	4209100	4575700	4747700	2596000	4393200			1149200	4694300	7820800	12009000	12934000	11825000	13065000	3978900	3047800	4692700	FALSE	FALSE	FALSE
TGME49_211040-t26_1-p1		TGME49_211040-t26_1-p1	TGME49_211040-t26_1-p1	TGME49_211040-t26_1-p1 transcript=TGME49_211040-t26_1; gene=TGME49_211040; organism=Toxoplasma_gondii_ME49; gene_product=Sec61beta family protein; transcript_product=Sec61beta family protein; location=TGME49_chrIV:1955865-1957592(+); protein_length=99; seq	1	8	60.6	10.103	99	0	323.31	3//0	3//0	3//0	3//0	8032900000	6	98			-1	1338800000	2989300	3318600	3152800	1667900	1788200	1854000	36521000	30294000	47211000	521270000	363230000	325520000	19419000	18342000	21652000	10504000	13867000	15503000	81161000	68663000	89121000	366450000	289550000	275020000	TRUE	FALSE	TRUE
TGME49_211290-t26_1-p1		TGME49_211290-t26_1-p1	TGME49_211290-t26_1-p1	TGME49_211290-t26_1-p1 transcript=TGME49_211290-t26_1; gene=TGME49_211290; organism=Toxoplasma_gondii_ME49; gene_product=rhoptry protein ROP15; transcript_product=rhoptry protein ROP15; location=TGME49_chrIV:1850723-1853193(-); protein_length=333; sequence	1	3	21.9	36.588	333	0	38.143	0//0	0//0	3//0	0//0	10763000	19	5			-1	566460							214780	68532	283150										1261600	1120400	1178800				FALSE	TRUE	FALSE
TGME49_211640-t26_1-p1		TGME49_211640-t26_1-p1	TGME49_211640-t26_1-p1	TGME49_211640-t26_1-p1 transcript=TGME49_211640-t26_1; gene=TGME49_211640; organism=Toxoplasma_gondii_ME49; gene_product=hypothetical protein; transcript_product=hypothetical protein; location=TGME49_chrIV:1644914-1654904(-); protein_length=2883; sequence_	1	2	0.6	312.79	2883	0	15.088	0//0	0//0	3//0	3//0	236950000	135	23			-1	1755200							201580	150060	18116	528620	489270	367550							8581700	7579500	835840	8150900	9291800	6950100	FALSE	TRUE	FALSE
TGME49_211670-t26_1-p1		TGME49_211670-t26_1-p1	TGME49_211670-t26_1-p1	TGME49_211670-t26_1-p1 transcript=TGME49_211670-t26_1; gene=TGME49_211670; organism=Toxoplasma_gondii_ME49; gene_product=S1 RNA binding domain-containing protein; transcript_product=S1 RNA binding domain-containing protein; location=TGME49_chrIV:1630615-16	1	3	11.1	42.217	378	0	29.416	0//0	3//0	0//0	0//0	5009900	19	6			-1	263680				128980	134700											2463300	3193800								FALSE	TRUE	FALSE
TGME49_211680-t26_1-p1		TGME49_211680-t26_1-p1	TGME49_211680-t26_1-p1	TGME49_211680-t26_1-p1 transcript=TGME49_211680-t26_1; gene=TGME49_211680; organism=Toxoplasma_gondii_ME49; gene_product=protein disulfide isomerase; transcript_product=protein disulfide isomerase; location=TGME49_chrIV:1626551-1628375(+); protein_length=4	1	11	32.1	52.801	471	0	121.35	0//0	1//0	0//0	3//0	80085000	25	26			-1	3203400										1331000	843750	1028700										3652100	3424100	3418000	FALSE	TRUE	FALSE
TGME49_212290-t26_1-p1		TGME49_212290-t26_1-p1	TGME49_212290-t26_1-p1	TGME49_212290-t26_1-p1 transcript=TGME49_212290-t26_1; gene=TGME49_212290; organism=Toxoplasma_gondii_ME49; gene_product=ribosomal protein RPS19; transcript_product=ribosomal protein RPS19; location=TGME49_chrX:3940725-3942425(-); protein_length=313; seque	1	6	18.2	34.992	313	0	61.15	0//0	0//0	3//0	3//0	123070000	15	19			-1	8204400							557430	631240	989730	2078500	1949000	1998400							3792000	5126800	5874300	2092100	2382000	3054000	FALSE	TRUE	FALSE
TGME49_212725-t26_1-p1		TGME49_212725-t26_1-p1	TGME49_212725-t26_1-p1	TGME49_212725-t26_1-p1 transcript=TGME49_212725-t26_1; gene=TGME49_212725; organism=Toxoplasma_gondii_ME49; gene_product=hypothetical protein; transcript_product=hypothetical protein; location=KE139818:6559-9576(-); protein_length=220; sequence_SO=supercon	1	2	8.2	25.85	220	0	10.662	0//0	0//0	0//0	3//0	34114000	12	1			-1	2842800										1039900	682610	1120300										1928400	746110	1818700	FALSE	TRUE	FALSE
TGME49_213030-t26_1-p1		TGME49_213030-t26_1-p1	TGME49_213030-t26_1-p1	TGME49_213030-t26_1-p1 transcript=TGME49_213030-t26_1; gene=TGME49_213030; organism=Toxoplasma_gondii_ME49; gene_product=hypothetical protein; transcript_product=hypothetical protein; location=TGME49_chrV:803341-804727(+); protein_length=323; sequence_SO=c	1	2	6.2	35.155	323	0	62.288	0//0	0//0	1//2	3//0	27252000	11	7			-1	2477400							85266	100040	75405	738090	771600	707040							455330	683430	440120	765730	1014500	846600	FALSE	TRUE	FALSE
TGME49_213050-t26_1-p1		TGME49_213050-t26_1-p1	TGME49_213050-t26_1-p1	TGME49_213050-t26_1-p1 transcript=TGME49_213050-t26_1; gene=TGME49_213050; organism=Toxoplasma_gondii_ME49; gene_product=hypothetical protein; transcript_product=hypothetical protein; location=TGME49_chrV:819593-820171(+); protein_length=192; sequence_SO=c	1	2	14.1	21.191	192	0	11.16	0//0	0//0	0//0	1//0	1490000	11	2			-1	135460												135460												203420	FALSE	TRUE	FALSE
TGME49_213350-t26_1-p1		TGME49_213350-t26_1-p1	TGME49_213350-t26_1-p1	TGME49_213350-t26_1-p1 transcript=TGME49_213350-t26_1; gene=TGME49_213350; organism=Toxoplasma_gondii_ME49; gene_product=ribosomal protein RPS15; transcript_product=ribosomal protein RPS15; location=TGME49_chrV:949899-951338(-); protein_length=150; sequenc	1	3	29.3	17.157	150	0	169.04	3//0	2//1	3//0	3//0	198180000	6	31			-1	33030000	1949000	2018000	1326600	807150	190480	871430	4524700	3307500	3874500	7149800	3893900	3116600	13664000	12095000	10292000	4315900	560990	6809400	6959500	6580900	6343500	4663600	2641600	2446600	TRUE	FALSE	TRUE
TGME49_214080-t26_1-p1		TGME49_214080-t26_1-p1	TGME49_214080-t26_1-p1	TGME49_214080-t26_1-p1 transcript=TGME49_214080-t26_1; gene=TGME49_214080; organism=Toxoplasma_gondii_ME49; gene_product=toxofilin; transcript_product=toxofilin; location=TGME49_chrX:6014213-6014944(+); protein_length=243; sequence_SO=chromosome; SO=protei	1	17	58.8	26.788	243	0	323.31	0//0	0//0	3//0	3//0	1143200000	16	127			-1	71450000							5666900	4226900	4595900	21994000	17722000	17243000							28871000	27148000	32514000	33061000	33453000	31707000	FALSE	TRUE	FALSE
TGME49_214290-t26_1-p1		TGME49_214290-t26_1-p1	TGME49_214290-t26_1-p1	TGME49_214290-t26_1-p1 transcript=TGME49_214290-t26_1; gene=TGME49_214290; organism=Toxoplasma_gondii_ME49; gene_product=DJ-1 family protein; transcript_product=DJ-1 family protein; location=TGME49_chrX:6217062-6218889(+); protein_length=256; sequence_SO=c	1	5	32.4	27.938	256	0	65.086	0//0	0//0	3//0	3//0	28133000	12	15			-1	2344400							541390	262420	330730	597840	424700	187340							1611700	1360000	1362400	864490	691240	516350	FALSE	TRUE	FALSE
TGME49_214930-t26_1-p1		TGME49_214930-t26_1-p1	TGME49_214930-t26_1-p1	TGME49_214930-t26_1-p1 transcript=TGME49_214930-t26_1; gene=TGME49_214930; organism=Toxoplasma_gondii_ME49; gene_product=hypothetical protein; transcript_product=hypothetical protein; location=TGME49_chrX:6602844-6603260(-); protein_length=138; sequence_SO	1	5	47.8	15.147	138	0	177.8	0//0	0//0	0//0	3//0	58946000	9	20			-1	6549600										2284000	2221200	2044400										2548800	2481100	2761000	FALSE	TRUE	FALSE
TGME49_214940-t26_1-p1		TGME49_214940-t26_1-p1	TGME49_214940-t26_1-p1	TGME49_214940-t26_1-p1 transcript=TGME49_214940-t26_1; gene=TGME49_214940; organism=Toxoplasma_gondii_ME49; gene_product=MIC2-associated protein M2AP; transcript_product=MIC2-associated protein M2AP; location=TGME49_chrX:6604937-6607122(+); protein_length=	1	7	30	34.552	330	0	249.44	0//0	0//0	0//0	3//0	300240000	10	30			-1	30024000										8839200	10365000	10820000										10394000	15033000	13141000	FALSE	TRUE	FALSE
TGME49_215350-t26_1-p1		TGME49_215350-t26_1-p1	TGME49_215350-t26_1-p1	TGME49_215350-t26_1-p1 transcript=TGME49_215350-t26_1; gene=TGME49_215350; organism=Toxoplasma_gondii_ME49; gene_product=hypothetical protein; transcript_product=hypothetical protein; location=TGME49_chrX:6921366-6922474(-); protein_length=145; sequence_SO	1	8	53.1	16.142	145	0	157.73	0//0	0//0	0//0	3//0	368940000	10	43			-1	36894000										12904000	11883000	12106000										14948000	16463000	15946000	FALSE	TRUE	FALSE
TGME49_215430-t26_1-p1		TGME49_215430-t26_1-p1	TGME49_215430-t26_1-p1	TGME49_215430-t26_1-p1 transcript=TGME49_215430-t26_1; gene=TGME49_215430; organism=Toxoplasma_gondii_ME49; gene_product=hypothetical protein; transcript_product=hypothetical protein; location=TGME49_chrX:6952371-6956462(-); protein_length=244; sequence_SO	1	8	40.6	27.554	244	0	145.66	0//0	0//0	0//0	3//0	188880000	15	29			-1	12592000										5225100	3893400	3473800										8825500	7646000	7289400	FALSE	TRUE	FALSE
TGME49_215460-t26_1-p1		TGME49_215460-t26_1-p1	TGME49_215460-t26_1-p1	TGME49_215460-t26_1-p1 transcript=TGME49_215460-t26_1; gene=TGME49_215460; organism=Toxoplasma_gondii_ME49; gene_product=ribosomal protein RPS24; transcript_product=ribosomal protein RPS24; location=TGME49_chrX:6972021-6973684(-); protein_length=267; seque	1	7	22.1	30.375	267	0	200.14	3//0	1//0	3//0	3//0	181120000	15	40			-1	12075000							1306600	680790	1104600	2874900	2836000	3271900							5379500	6575200	6184500	4476900	5222200	5459400	TRUE	FALSE	TRUE
TGME49_215470-t26_1-p1		TGME49_215470-t26_1-p1	TGME49_215470-t26_1-p1	TGME49_215470-t26_1-p1 transcript=TGME49_215470-t26_1; gene=TGME49_215470; organism=Toxoplasma_gondii_ME49; gene_product=ribosomal protein RPL10A; transcript_product=ribosomal protein RPL10A; location=TGME49_chrX:6973901-6975798(+); protein_length=217; seq	1	4	24	24.603	217	0	53.676	0//0	0//0	0//0	3//0	75658000	12	15			-1	6304900										1952400	2412200	1940300										2840500	3969200	3240100	FALSE	TRUE	FALSE
TGME49_215590-t26_1-p1		TGME49_215590-t26_1-p1	TGME49_215590-t26_1-p1	TGME49_215590-t26_1-p1 transcript=TGME49_215590-t26_1; gene=TGME49_215590; organism=Toxoplasma_gondii_ME49; gene_product=flavoprotein subunit of succinate dehydrogenase; transcript_product=flavoprotein subunit of succinate dehydrogenase; location=TGME49_ch	1	9	20.9	72.751	669	0	106.58	0//0	0//0	3//0	3//0	39717000	37	30			-1	1073400							182000	251190	251970	134310	165420	88525							1917000	2423800	2857200	1300600	979830	959560	FALSE	TRUE	FALSE
TGME49_215775-t26_1-p1		TGME49_215775-t26_1-p1	TGME49_215775-t26_1-p1	TGME49_215775-t26_1-p1 transcript=TGME49_215775-t26_1; gene=TGME49_215775; organism=Toxoplasma_gondii_ME49; gene_product=rhoptry protein ROP8; transcript_product=rhoptry protein ROP8; location=TGME49_chrX:7152824-7154551(+); protein_length=575; sequence_SO	1	28	51.1	65.912	575	0	323.31	3//0	3//0	3//0	3//0	6761400000	25	528			-1	270450000	4264300	4694100	3731500	1005900	293410	795590	19063000	19199000	21553000	71397000	60397000	64060000	159670000	147520000	152820000	49953000	12574000	36313000	153890000	188230000	148950000	150590000	140190000	138440000	TRUE	FALSE	TRUE
TGME49_215785-t26_1-p1		TGME49_215785-t26_1-p1	TGME49_215785-t26_1-p1	TGME49_215785-t26_1-p1 transcript=TGME49_215785-t26_1; gene=TGME49_215785; organism=Toxoplasma_gondii_ME49; gene_product=rhoptry protein ROP2A; transcript_product=rhoptry protein ROP2A; location=TGME49_chrX:7156744-7158043(+); protein_length=433; sequence_	1	9	53.8	49.154	433	0	276.51	3//0	2//0	3//0	3//0	2128800000	16	127			-1	133050000	533080	589340	564790				14627000	8832100	12098000	38406000	27753000	29647000	9686900	9201500	11455000				74778000	47709000	66309000	69272000	51489000	54470000	TRUE	FALSE	TRUE
TGME49_216930-t26_1-p1		TGME49_216930-t26_1-p1	TGME49_216930-t26_1-p1	TGME49_216930-t26_1-p1 transcript=TGME49_216930-t26_1; gene=TGME49_216930; organism=Toxoplasma_gondii_ME49; gene_product=cholinephosphate cytidylyltransferase; transcript_product=cholinephosphate cytidylyltransferase; location=TGME49_chrXI:5784762-5787432(	1	2	7	37.688	329	0	13.031	0//0	0//0	0//0	2//0	0	16	3			-1	0																									FALSE	TRUE	FALSE
TGME49_217460-t26_1-p1		TGME49_217460-t26_1-p1	TGME49_217460-t26_1-p1	TGME49_217460-t26_1-p1 transcript=TGME49_217460-t26_1; gene=TGME49_217460; organism=Toxoplasma_gondii_ME49; gene_product=glutaminyl-tRNA synthetase (GlnRS); transcript_product=glutaminyl-tRNA synthetase (GlnRS); location=TGME49_chrXII:1848594-1856018(-); p	1	6	15.7	95.526	860	0	93.639	0//0	0//0	0//0	3//0	45702000	44	18			-1	1038700										362590	338930	337160										1637000	2353300	2048600	FALSE	TRUE	FALSE
TGME49_217530-t26_1-p1		TGME49_217530-t26_1-p1	TGME49_217530-t26_1-p1	TGME49_217530-t26_1-p1 transcript=TGME49_217530-t26_1; gene=TGME49_217530; organism=Toxoplasma_gondii_ME49; gene_product=hypothetical protein; transcript_product=hypothetical protein; location=TGME49_chrXII:1892084-1894742(+); protein_length=577; sequence_	1	4	11.1	63.767	577	0	29.635	0//0	0//0	3//0	3//0	15223000	28	8			-1	543660							165800	49080	136530	192250									846290	742660	1369700	935410			FALSE	TRUE	FALSE
TGME49_217570-t26_1-p1		TGME49_217570-t26_1-p1	TGME49_217570-t26_1-p1	TGME49_217570-t26_1-p1 transcript=TGME49_217570-t26_1; gene=TGME49_217570; organism=Toxoplasma_gondii_ME49; gene_product=ribosomal protein RPS27; transcript_product=ribosomal protein RPS27; location=TGME49_chrXII:1912822-1914629(+); protein_length=151; seq	1	4	15.2	16.954	151	0	59.209	0//0	0//0	3//0	3//0	134130000	8	19			-1	16766000							943370	998850	541980	5325800	4733200	4223200							3144700	4324700	3099700	3937100	3438500	3867900	FALSE	TRUE	FALSE
TGME49_217680-t26_1-p1		TGME49_217680-t26_1-p1	TGME49_217680-t26_1-p1	TGME49_217680-t26_1-p1 transcript=TGME49_217680-t26_1; gene=TGME49_217680; organism=Toxoplasma_gondii_ME49; gene_product=hypothetical protein; transcript_product=hypothetical protein; location=TGME49_chrXII:1991989-2003898(-); protein_length=2234; sequence	1	5	3.7	246.14	2234	0	47.895	0//0	0//0	0//0	3//0	7546200	114	8			-1	66195										14153	31409	20632										249240	358440	406700	FALSE	TRUE	FALSE
TGME49_217820-t26_1-p1		TGME49_217820-t26_1-p1	TGME49_217820-t26_1-p1	TGME49_217820-t26_1-p1 transcript=TGME49_217820-t26_1; gene=TGME49_217820; organism=Toxoplasma_gondii_ME49; gene_product=PCI domain-containing protein; transcript_product=PCI domain-containing protein; location=TGME49_chrXII:2149943-2155311(+); protein_len	1	2	10.4	51.722	463	0	25.458	0//0	0//0	3//0	2//0	16039000	24	8			-1	668310							122000	174230	114700		156400	100980							881690	1119000	489270		1064300	676580	FALSE	TRUE	FALSE
TGME49_217890-t26_1-p1		TGME49_217890-t26_1-p1	TGME49_217890-t26_1-p1	TGME49_217890-t26_1-p1 transcript=TGME49_217890-t26_1; gene=TGME49_217890; organism=Toxoplasma_gondii_ME49; gene_product=alkyl hydroperoxide reductase/ Thiol specific antioxidant/ Mal allergen, putative; transcript_product=alkyl hydroperoxide reductase/ Th	1	4	36.2	21.722	196	0	29.083	0//0	0//0	3//0	2//0	28759000	13	12			-1	2212200							778420	564000	491040	223030	155750								2063000	1976400	2045900	1294800	1253900		FALSE	TRUE	FALSE
TGME49_218070-t26_1-p1		TGME49_218070-t26_1-p1	TGME49_218070-t26_1-p1	TGME49_218070-t26_1-p1 transcript=TGME49_218070-t26_1; gene=TGME49_218070; organism=Toxoplasma_gondii_ME49; gene_product=hypothetical protein; transcript_product=hypothetical protein; location=TGME49_chrXII:1729307-1737254(-); protein_length=1745; sequence	1	2	1.1	186.09	1745	0	10.387	0//0	0//0	0//0	1//2	157840000	77	2			-1	2049900										624350	700020	725530										6318600	7295500	6290300	FALSE	TRUE	FALSE
TGME49_218410-t26_1-p1		TGME49_218410-t26_1-p1	TGME49_218410-t26_1-p1	TGME49_218410-t26_1-p1 transcript=TGME49_218410-t26_1; gene=TGME49_218410; organism=Toxoplasma_gondii_ME49; gene_product=ribosomal protein RPP0; transcript_product=ribosomal protein RPP0; location=TGME49_chrXII:1531423-1532964(+); protein_length=314; seque	1	5	29	34.157	314	0	73.111	0//0	0//0	0//0	3//0	126250000	14	15			-1	9017500										3786500	2929800	2301200										4898400	7148700	4241900	FALSE	TRUE	FALSE
TGME49_218520-t26_1-p1		TGME49_218520-t26_1-p1	TGME49_218520-t26_1-p1	TGME49_218520-t26_1-p1 transcript=TGME49_218520-t26_1; gene=TGME49_218520; organism=Toxoplasma_gondii_ME49; gene_product=microneme protein MIC6; transcript_product=microneme protein MIC6; location=TGME49_chrXII:1478619-1479668(-); protein_length=349; seque	1	2	10	36.669	349	0	13.07	0//0	0//0	3//0	1//0	8890900	13	5			-1	683920							221800	218380	243740										896220	1047000	1067400				FALSE	TRUE	FALSE
TGME49_218820-t26_1-p1		TGME49_218820-t26_1-p1	TGME49_218820-t26_1-p1	TGME49_218820-t26_1-p1 transcript=TGME49_218820-t26_1; gene=TGME49_218820; organism=Toxoplasma_gondii_ME49; gene_product=alba 2; transcript_product=alba 2; location=TGME49_chrXII:1278904-1280705(+); protein_length=148; sequence_SO=chromosome; SO=protein_co	1	6	46.6	15.391	148	0	82.475	0//0	0//0	3//0	3//0	299540000	9	37			-1	33282000							4210900	3667200	3978100	8106400	7170800	6148900							10496000	11156000	10984000	9601400	10467000	8709500	FALSE	TRUE	FALSE
TGME49_219320-t26_1-p1		TGME49_219320-t26_1-p1	TGME49_219320-t26_1-p1	TGME49_219320-t26_1-p1 transcript=TGME49_219320-t26_1; gene=TGME49_219320; organism=Toxoplasma_gondii_ME49; gene_product=acid phosphatase GAP50; transcript_product=acid phosphatase GAP50; location=TGME49_chrXII:969580-972474(-); protein_length=431; sequenc	1	4	14.6	46.606	431	0	102.31	0//0	0//0	3//0	3//0	72076000	24	27			-1	3003200							486420	539590	433530	601890	494460	447270							4228600	5122700	4469600	1015500	892310	755620	FALSE	TRUE	FALSE
TGME49_219550-t26_1-p1		TGME49_219550-t26_1-p1	TGME49_219550-t26_1-p1	TGME49_219550-t26_1-p1 transcript=TGME49_219550-t26_1; gene=TGME49_219550; organism=Toxoplasma_gondii_ME49; gene_product=dihydrolipoyllysine-residue succinyltransferase component of oxoglutarate dehydrogenase; transcript_product=dihydrolipoyllysine-residue	1	2	6.8	50.125	470	0	20.356	0//0	0//0	0//0	3//0	47112000	23	8			-1	2048400										575100	784440	688810										1302700	2013300	2754700	FALSE	TRUE	FALSE
TGME49_219800-t26_1-p1		TGME49_219800-t26_1-p1	TGME49_219800-t26_1-p1	TGME49_219800-t26_1-p1 transcript=TGME49_219800-t26_1; gene=TGME49_219800; organism=Toxoplasma_gondii_ME49; gene_product=vacuolar ATP synthase subunit b, putative; transcript_product=vacuolar ATP synthase subunit b, putative; location=TGME49_chrXII:638220-	1	17	56	56.614	505	0	323.31	0//0	0//0	3//0	3//0	397730000	26	77			-1	15297000							347820	239270	248290	5066700	4487100	4908200							2974100	2869200	2368300	15853000	16586000	16295000	FALSE	TRUE	FALSE
TGME49_219828-t26_1-p1		TGME49_219828-t26_1-p1	TGME49_219828-t26_1-p1	TGME49_219828-t26_1-p1 transcript=TGME49_219828-t26_1; gene=TGME49_219828; organism=Toxoplasma_gondii_ME49; gene_product=HMG (high mobility group) box domain-containing protein; transcript_product=HMG (high mobility group) box domain-containing protein; lo	1	2	28.6	11.381	98	0	10.804	0//0	0//0	0//3	3//0	15139000	3	0			-1	5046200										1717200	1834300	1494800												612210	FALSE	TRUE	FALSE
TGME49_220240-t26_1-p1		TGME49_220240-t26_1-p1	TGME49_220240-t26_1-p1	TGME49_220240-t26_1-p1 transcript=TGME49_220240-t26_1; gene=TGME49_220240; organism=Toxoplasma_gondii_ME49; gene_product=hypothetical protein; transcript_product=hypothetical protein; location=TGME49_chrV:238210-239790(-); protein_length=526; sequence_SO=c	1	7	29.5	54.102	526	0	235.65	1//1	0//0	2//1	3//0	126740000	19	26			-1	6670700	114940	117170					395380	236540	168350	2257700	1638700	1741900	3245600	2125000					3049600	2038900	1726500	4209200	2778000	3401800	TRUE	FALSE	FALSE
TGME49_220400-t26_1-p1		TGME49_220400-t26_1-p1	TGME49_220400-t26_1-p1	TGME49_220400-t26_1-p1 transcript=TGME49_220400-t26_1; gene=TGME49_220400; organism=Toxoplasma_gondii_ME49; gene_product=actin depolymerizing factor ADF; transcript_product=actin depolymerizing factor ADF; location=TGME49_chrV:352732-354045(-); protein_len	1	3	39.8	12.922	118	0	49.204	0//0	1//0	3//0	3//0	167390000	7	25			-1	23913000							1816900	1513100	2983700	5751500	5003700	6844400							4300800	3579100	5379100	5665700	4558800	6022900	FALSE	TRUE	FALSE
TGME49_220470-t26_1-p1		TGME49_220470-t26_1-p1	TGME49_220470-t26_1-p1	TGME49_220470-t26_1-p1 transcript=TGME49_220470-t26_1; gene=TGME49_220470; organism=Toxoplasma_gondii_ME49; gene_product=hypothetical protein; transcript_product=hypothetical protein; location=TGME49_chrV:400714-405382(-); protein_length=1344; sequence_SO=	1	2	2.2	141.26	1344	0	10.497	0//0	0//0	0//0	2//0	100750000	59	2			-1	1707600										132690		1574900												12685000	FALSE	TRUE	FALSE
TGME49_220890-t26_1-p1		TGME49_220890-t26_1-p1	TGME49_220890-t26_1-p1	TGME49_220890-t26_1-p1 transcript=TGME49_220890-t26_1; gene=TGME49_220890; organism=Toxoplasma_gondii_ME49; gene_product=hypothetical protein; transcript_product=hypothetical protein; location=TGME49_chrII:38762-41471(-); protein_length=454; sequence_SO=ch	1	3	11	51.195	454	0	50.807	0//0	0//0	0//0	3//0	36593000	17	10			-1	2152500										791430	629910	731190										1571100	1906700	1344900	FALSE	TRUE	FALSE
TGME49_221380-t26_1-p1		TGME49_221380-t26_1-p1	TGME49_221380-t26_1-p1	TGME49_221380-t26_1-p1 transcript=TGME49_221380-t26_1; gene=TGME49_221380; organism=Toxoplasma_gondii_ME49; gene_product=alba 1; transcript_product=alba 1; location=TGME49_chrII:298565-299912(-); protein_length=247; sequence_SO=chromosome; SO=protein_codin	1	2	6.9	27.228	247	0	12.033	0//0	0//0	2//1	2//0	23839000	13	2			-1	1833800							501230	386400	337080	395540	213530								2074200	1732900	1546900				FALSE	TRUE	FALSE
TGME49_221470-t26_1-p1		TGME49_221470-t26_1-p1	TGME49_221470-t26_1-p1	TGME49_221470-t26_1-p1 transcript=TGME49_221470-t26_1; gene=TGME49_221470; organism=Toxoplasma_gondii_ME49; gene_product=hypothetical protein; transcript_product=hypothetical protein; location=TGME49_chrII:377607-384556(+); protein_length=552; sequence_SO=	1	7	18.3	61.517	552	0	82.83	0//0	0//0	3//0	2//0	47850000	32	23			-1	1495300							517320	517280	460700										4819100	6052300	4729500				FALSE	TRUE	FALSE
TGME49_221510-t26_1-p1		TGME49_221510-t26_1-p1	TGME49_221510-t26_1-p1	TGME49_221510-t26_1-p1 transcript=TGME49_221510-t26_1; gene=TGME49_221510; organism=Toxoplasma_gondii_ME49; gene_product=hypothetical protein; transcript_product=hypothetical protein; location=TGME49_chrII:405254-406852(+); protein_length=159; sequence_SO=	1	5	48.4	17.913	159	0	82.095	0//0	0//0	0//0	3//0	147450000	7	26			-1	21064000										8262900	6366200	6434600										6005600	5995900	6323100	FALSE	TRUE	FALSE
TGME49_221620-t26_1-p1		TGME49_221620-t26_1-p1	TGME49_221620-t26_1-p1	TGME49_221620-t26_1-p1 transcript=TGME49_221620-t26_1; gene=TGME49_221620; organism=Toxoplasma_gondii_ME49; gene_product=beta-tubulin, putative; transcript_product=beta-tubulin, putative; location=TGME49_chrII:489143-491480(-); protein_length=449; sequence	1	7	78	50.037	449	0	242.49	0//0	0//2	0//3	3//0	291280000	19	43			-1	15330000										6373700	5576900	3379900										12484000	13541000	9985900	FALSE	TRUE	FALSE
TGME49_222840-t26_1-p1		TGME49_222840-t26_1-p1	TGME49_222840-t26_1-p1	TGME49_222840-t26_1-p1 transcript=TGME49_222840-t26_1; gene=TGME49_222840; organism=Toxoplasma_gondii_ME49; gene_product=Ser/Thr phosphatase family protein; transcript_product=Ser/Thr phosphatase family protein; location=TGME49_chrII:1249564-1255974(-); pr	1	2	6.2	48.157	433	0	36.294	0//0	0//0	0//0	3//0	20145000	18	7			-1	1119200										293760	417420	408000										803120	974240	912000	FALSE	TRUE	FALSE
TGME49_222860-t26_1-p1		TGME49_222860-t26_1-p1	TGME49_222860-t26_1-p1	TGME49_222860-t26_1-p1 transcript=TGME49_222860-t26_1; gene=TGME49_222860; organism=Toxoplasma_gondii_ME49; gene_product=eukaryotic translation initiation factor, putative; transcript_product=eukaryotic translation initiation factor, putative; location=TGM	1	6	9	88.391	756	0	65.407	0//0	0//0	0//0	3//0	102620000	33	15			-1	3109600										1020600	1215600	873300										3748900	4678500	4678600	FALSE	TRUE	FALSE
TGME49_223000-t26_1-p1		TGME49_223000-t26_1-p1	TGME49_223000-t26_1-p1	TGME49_223000-t26_1-p1 transcript=TGME49_223000-t26_1; gene=TGME49_223000; organism=Toxoplasma_gondii_ME49; gene_product=dynein light chain DLC; transcript_product=dynein light chain DLC; location=TGME49_chrII:1368821-1369885(+); protein_length=138; sequen	1	2	21.7	15.983	138	0	19.255	0//0	0//0	0//0	2//1	25162000	6	3			-1	4193600										997700	1136200	2059800										985220	1275500	1101800	FALSE	TRUE	FALSE
TGME49_223040-t26_1-p1		TGME49_223040-t26_1-p1	TGME49_223040-t26_1-p1	TGME49_223040-t26_1-p1 transcript=TGME49_223040-t26_1; gene=TGME49_223040; organism=Toxoplasma_gondii_ME49; gene_product=hypothetical protein; transcript_product=hypothetical protein; location=TGME49_chrII:1380326-1381881(-); protein_length=239; sequence_S	1	4	31.4	27.437	239	0	104.3	0//0	0//0	0//0	3//0	45784000	17	10			-1	2693100										1124000	893720	675480										2362000	2098000	1544800	FALSE	TRUE	FALSE
TGME49_223050-t26_1-p1		TGME49_223050-t26_1-p1	TGME49_223050-t26_1-p1	TGME49_223050-t26_1-p1 transcript=TGME49_223050-t26_1; gene=TGME49_223050; organism=Toxoplasma_gondii_ME49; gene_product=ribosomal protein RPS20; transcript_product=ribosomal protein RPS20; location=TGME49_chrII:1385210-1387050(+); protein_length=233; sequ	1	9	30.9	25.899	233	0	323.31	2//0	0//0	3//0	3//0	1352400000	12	77			-1	112700000							37008000	27480000	27806000	7932500	7052400	5418300							128940000	115070000	111310000	17299000	15906000	12764000	TRUE	FALSE	FALSE
TGME49_223140-t26_1-p1		TGME49_223140-t26_1-p1	TGME49_223140-t26_1-p1	TGME49_223140-t26_1-p1 transcript=TGME49_223140-t26_1; gene=TGME49_223140; organism=Toxoplasma_gondii_ME49; gene_product=tRNA binding domain-containing protein; transcript_product=tRNA binding domain-containing protein; location=TGME49_chrII:1470065-147507	1	5	16.9	50.986	472	0	124.2	0//0	0//0	0//0	3//0	39353000	26	7			-1	1513600										580510	417310	515750										1870400	1850500	1455200	FALSE	TRUE	FALSE
TGME49_223930-t26_1-p1		TGME49_223930-t26_1-p1	TGME49_223930-t26_1-p1	TGME49_223930-t26_1-p1 transcript=TGME49_223930-t26_1; gene=TGME49_223930; organism=Toxoplasma_gondii_ME49; gene_product=RNA recognition motif-containing protein; transcript_product=RNA recognition motif-containing protein; location=TGME49_chrX:3445014-344	1	3	11	40.671	382	0	19.131	0//0	0//0	3//0	0//0	10959000	10	4			-1	1095900							205380	161830	728690										1328500	675700	1685600				FALSE	TRUE	FALSE
TGME49_223940-t26_1-p1		TGME49_223940-t26_1-p1	TGME49_223940-t26_1-p1	TGME49_223940-t26_1-p1 transcript=TGME49_223940-t26_1; gene=TGME49_223940; organism=Toxoplasma_gondii_ME49; gene_product=GAP45; transcript_product=GAP45; location=TGME49_chrX:3440920-3441657(-); protein_length=245; sequence_SO=chromosome; SO=protein_coding	1	4	18.4	27.334	245	0	38.028	2//1	3//0	3//0	2//1	79665000	12	10			-1	6638800	221530	184220	158720	267940		139610	1050600	971270	2753200	395650	248010	248060	5557100	4053400	4520700	2782500		4004800	2975400	2577200	4568600				TRUE	FALSE	TRUE
TGME49_223960-t26_1-p1		TGME49_223960-t26_1-p1	TGME49_223960-t26_1-p1	TGME49_223960-t26_1-p1 transcript=TGME49_223960-t26_1; gene=TGME49_223960; organism=Toxoplasma_gondii_ME49; gene_product=ubiquitin interaction motif family protein; transcript_product=ubiquitin interaction motif family protein; location=TGME49_chrX:3424804	1	7	24.2	41.377	388	0	120.63	0//0	0//0	2//0	3//0	123710000	18	23			-1	6872800							50283			2471900	2368100	1982600							322810			5568500	5840000	4759100	FALSE	TRUE	FALSE
TGME49_224540-t26_1-p1		TGME49_224540-t26_1-p1	TGME49_224540-t26_1-p1	TGME49_224540-t26_1-p1 transcript=TGME49_224540-t26_1; gene=TGME49_224540; organism=Toxoplasma_gondii_ME49; gene_product=hypothetical protein; transcript_product=hypothetical protein; location=TGME49_chrX:2977229-2998629(-); protein_length=4798; sequence_S	1	2	1.2	497.29	4798	0	10.589	0//0	0//0	1//0	3//0	38472000	254	2			-1	151470								11777		42087	58166	39435										1278600	2131900	1309400	FALSE	TRUE	FALSE
TGME49_224900-t26_1-p1		TGME49_224900-t26_1-p1	TGME49_224900-t26_1-p1	TGME49_224900-t26_1-p1 transcript=TGME49_224900-t26_1; gene=TGME49_224900; organism=Toxoplasma_gondii_ME49; gene_product=adenylate kinase, putative; transcript_product=adenylate kinase, putative; location=TGME49_chrX:2700827-2703461(+); protein_length=257;	1	9	40.1	28.56	257	0	122.69	0//0	0//0	3//0	3//0	70551000	17	29			-1	4150100							577860	637780	740420	628510	891110	674370							2828100	3378500	3118200	1278300	1421700	1580800	FALSE	TRUE	FALSE
TGME49_225080-t26_1-p1		TGME49_225080-t26_1-p1	TGME49_225080-t26_1-p1	TGME49_225080-t26_1-p1 transcript=TGME49_225080-t26_1; gene=TGME49_225080; organism=Toxoplasma_gondii_ME49; gene_product=ribosomal protein RPS18; transcript_product=ribosomal protein RPS18; location=TGME49_chrX:2540172-2541420(+); protein_length=156; seque	1	9	57.7	17.722	156	0	323.31	3//0	3//0	3//0	3//0	1129600000	9	96			-1	125510000	394400	664850	596320	435530	350500	398080	17152000	11330000	12050000	27022000	26679000	28435000	4741300	6584200	7587900	5263600	5174200	5056300	41728000	32852000	35852000	26904000	33374000	31421000	TRUE	FALSE	TRUE
TGME49_225160-t26_1-p1		TGME49_225160-t26_1-p1	TGME49_225160-t26_1-p1	TGME49_225160-t26_1-p1 transcript=TGME49_225160-t26_1; gene=TGME49_225160; organism=Toxoplasma_gondii_ME49; gene_product=hypothetical protein; transcript_product=hypothetical protein; location=TGME49_chrX:2445343-2446548(+); protein_length=401; sequence_SO	1	9	29.9	45.443	401	0	96.67	2//0	0//0	3//0	3//0	79386000	17	32			-1	4669800							1136200	633600	1046900	675690	701680	475710							4654900	4474200	5501000	1818800	2014100	1667200	TRUE	FALSE	FALSE
TGME49_225550-t26_1-p1		TGME49_225550-t26_1-p1	TGME49_225550-t26_1-p1	TGME49_225550-t26_1-p1 transcript=TGME49_225550-t26_1; gene=TGME49_225550; organism=Toxoplasma_gondii_ME49; gene_product=phosphatidylserine decarboxylase; transcript_product=phosphatidylserine decarboxylase; location=TGME49_chrX:2166480-2170208(+); protein	1	2	4.9	48.394	427	0	27.113	2//0	0//0	3//0	3//0	123520000	26	11			-1	4750900		74571	55626				118230	88049	96289	1485900	1319500	1512700		3549600	3272100				2057100	1899700	1815600	2508900	3204900	2414300	TRUE	FALSE	FALSE
TGME49_225555-t26_1-p1		TGME49_225555-t26_1-p1	TGME49_225555-t26_1-p1	TGME49_225555-t26_1-p1 transcript=TGME49_225555-t26_1; gene=TGME49_225555; organism=Toxoplasma_gondii_ME49; gene_product=hypothetical protein; transcript_product=hypothetical protein; location=TGME49_chrX:2164265-2164468(-); protein_length=67; sequence_SO=	1	2	52.2	7.3725	67	0	54.695	0//0	0//0	3//0	3//0	150550000	5	20			-1	30111000							1868200	1412700	1733200	8726900	9710600	6658900							3203500	2874000	3221000	5048100	6209300	4471300	FALSE	TRUE	FALSE
TGME49_226000-t26_1-p1		TGME49_226000-t26_1-p1	TGME49_226000-t26_1-p1	TGME49_226000-t26_1-p1 transcript=TGME49_226000-t26_1; gene=TGME49_226000; organism=Toxoplasma_gondii_ME49; gene_product=ATP synthase, putative; transcript_product=ATP synthase, putative; location=TGME49_chrX:1872552-1874663(-); protein_length=183; sequenc	1	9	73.2	19.457	183	0	323.31	2//1	2//0	3//0	3//0	1055700000	11	83			-1	95977000	58247		53324				1152000	1394100	1529500	33735000	27425000	30630000	1114100		1128700				4760000	6304400	5176300	43742000	39571000	44059000	TRUE	FALSE	TRUE
TGME49_226380-t26_1-p1		TGME49_226380-t26_1-p1	TGME49_226380-t26_1-p1	TGME49_226380-t26_1-p1 transcript=TGME49_226380-t26_1; gene=TGME49_226380; organism=Toxoplasma_gondii_ME49; gene_product=hypothetical protein; transcript_product=hypothetical protein; location=TGME49_chrX:1675489-1676625(+); protein_length=378; sequence_SO	1	4	12.7	42.612	378	0	29.852	0//0	0//0	0//0	3//0	28090000	18	4			-1	1560500										341480	544820	674230										1264000	1306600	1195700	FALSE	TRUE	FALSE
TGME49_226410-t26_1-p1		TGME49_226410-t26_1-p1	TGME49_226410-t26_1-p1	TGME49_226410-t26_1-p1 transcript=TGME49_226410-t26_1; gene=TGME49_226410; organism=Toxoplasma_gondii_ME49; gene_product=EF-1 guanine nucleotide exchange domain-containing protein; transcript_product=EF-1 guanine nucleotide exchange domain-containing prote	1	7	25.3	36.049	328	0	198.37	0//0	0//0	0//0	3//0	179780000	17	26			-1	10575000										3048200	3051500	4475300										7015000	7958200	8926700	FALSE	TRUE	FALSE
TGME49_226550-t26_1-p1		TGME49_226550-t26_1-p1	TGME49_226550-t26_1-p1	TGME49_226550-t26_1-p1 transcript=TGME49_226550-t26_1; gene=TGME49_226550; organism=Toxoplasma_gondii_ME49; gene_product=TBC domain containing protein; transcript_product=TBC domain containing protein; location=TGME49_chrX:1541043-1542454(+); protein_lengt	1	2	8.3	35.99	315	0	24.422	0//0	0//0	0//0	3//0	5580700	18	3			-1	310040										183770	126270											403440	315140		FALSE	TRUE	FALSE
TGME49_226570-t26_1-p1		TGME49_226570-t26_1-p1	TGME49_226570-t26_1-p1	TGME49_226570-t26_1-p1 transcript=TGME49_226570-t26_1; gene=TGME49_226570; organism=Toxoplasma_gondii_ME49; gene_product=hypothetical protein; transcript_product=hypothetical protein; location=TGME49_chrX:1531761-1533277(-); protein_length=139; sequence_SO	1	2	43.2	14.996	139	0	32.674	0//0	0//0	0//0	3//0	8585700	3	3			-1	2861900										1984800		877080										726240		359230	FALSE	TRUE	FALSE
TGME49_226970-t26_1-p1		TGME49_226970-t26_1-p1	TGME49_226970-t26_1-p1	TGME49_226970-t26_1-p1 transcript=TGME49_226970-t26_1; gene=TGME49_226970; organism=Toxoplasma_gondii_ME49; gene_product=ribosomal protein RPS11; transcript_product=ribosomal protein RPS11; location=TGME49_chrX:1180402-1183277(-); protein_length=161; seque	1	5	32.3	18.677	161	0	47.157	3//0	3//0	3//0	3//0	114140000	10	31			-1	11414000	587050	442900	696720	355010	524190	438120	1157900	832560	1295800	1282500	1788100	2013100	4706900	3846700	3984400	6894300	5401900	7256300	3306700	3461000	3157200	1157200	1304300	1377000	TRUE	FALSE	TRUE
TGME49_227280-t26_1-p1		TGME49_227280-t26_1-p1	TGME49_227280-t26_1-p1	TGME49_227280-t26_1-p1 transcript=TGME49_227280-t26_1; gene=TGME49_227280; organism=Toxoplasma_gondii_ME49; gene_product=dense granule protein GRA3; transcript_product=dense granule protein GRA3; location=TGME49_chrX:1049243-1049905(-); protein_length=220;	1	13	31.4	23.875	220	0	323.31	3//0	3//0	3//0	3//0	1021200000	9	124			-1	113470000	3474100	3643000	2051200	266020	179680	247710	26603000	27754000	31162000	6875600	5088700	6121000	26954000	26089000	21107000	4085700	3087200	3698800	78119000	80396000	96469000	4105100	6036300	7413700	TRUE	FALSE	TRUE
TGME49_227360-t26_1-p1		TGME49_227360-t26_1-p1	TGME49_227360-t26_1-p1	TGME49_227360-t26_1-p1 transcript=TGME49_227360-t26_1; gene=TGME49_227360; organism=Toxoplasma_gondii_ME49; gene_product=ribosomal protein RPL3; transcript_product=ribosomal protein RPL3; location=TGME49_chrX:994273-996966(-); protein_length=389; sequence_	1	5	16.2	44.056	389	0	65.131	0//0	2//1	2//1	3//0	62846000	21	17			-1	2992700				56802	45055	57224	78600	168150		980930	767580	838310				1541600	1653800	1721800	1167800	2247400		1552300	1281300	1510600	FALSE	TRUE	FALSE
TGME49_227600-t26_1-p1		TGME49_227600-t26_1-p1	TGME49_227600-t26_1-p1	TGME49_227600-t26_1-p1 transcript=TGME49_227600-t26_1; gene=TGME49_227600; organism=Toxoplasma_gondii_ME49; gene_product=ribosomal protein RPL34; transcript_product=ribosomal protein RPL34; location=TGME49_chrX:894289-896541(-); protein_length=134; sequenc	1	3	25.4	15.383	134	0	22.914	0//0	0//0	3//0	3//0	73612000	4	16			-1	18403000							2493500	1539400	1271600	5474000	3944100	3680300							1966700	2494600	1104800	2387200	2237700	2240500	FALSE	TRUE	FALSE
TGME49_227620-t26_1-p1		TGME49_227620-t26_1-p1	TGME49_227620-t26_1-p1	TGME49_227620-t26_1-p1 transcript=TGME49_227620-t26_1; gene=TGME49_227620; organism=Toxoplasma_gondii_ME49; gene_product=dense granule protein GRA2; transcript_product=dense granule protein GRA2; location=TGME49_chrX:870576-871374(-); protein_length=185; s	1	8	35.1	19.804	185	0	184.51	3//0	3//0	3//0	3//0	1388300000	10	108			-1	138830000	1234600	1788400	814440	3955400	2739000	3606200	29471000	22860000	27224000	19756000	13233000	12148000	16698000	19601000	12470000	48882000	38177000	47021000	72084000	66395000	76410000	23875000	18960000	17716000	TRUE	FALSE	TRUE
TGME49_227920-t26_1-p1		TGME49_227920-t26_1-p1	TGME49_227920-t26_1-p1	TGME49_227920-t26_1-p1 transcript=TGME49_227920-t26_1; gene=TGME49_227920; organism=Toxoplasma_gondii_ME49; gene_product=hypothetical protein; transcript_product=hypothetical protein; location=TGME49_chrX:738034-739417(-); protein_length=85; sequence_SO=ch	1	2	18.8	9.5469	85	0	16.971	0//0	0//0	0//0	3//0	12929000	5	4			-1	2585700										767360	795090	1023300										467960	551230	698520	FALSE	TRUE	FALSE
TGME49_228000-t26_1-p1		TGME49_228000-t26_1-p1	TGME49_228000-t26_1-p1	TGME49_228000-t26_1-p1 transcript=TGME49_228000-t26_1; gene=TGME49_228000; organism=Toxoplasma_gondii_ME49; gene_product=splicing factor 3A subunit 2, putative; transcript_product=splicing factor 3A subunit 2, putative; location=TGME49_chrX:678567-681275(+	1	4	27.7	27.858	242	0	44.869	0//0	0//0	2//1	3//0	69171000	17	14			-1	4068900							238540	245470	231370	1076600	1283900	993090							1566000	1837100	1649600	2067500	2548700	2018700	FALSE	TRUE	FALSE
TGME49_228170-t26_1-p1		TGME49_228170-t26_1-p1	TGME49_228170-t26_1-p1	TGME49_228170-t26_1-p1 transcript=TGME49_228170-t26_1; gene=TGME49_228170; organism=Toxoplasma_gondii_ME49; gene_product=inner membrane complex protein IMC2A; transcript_product=inner membrane complex protein IMC2A; location=TGME49_chrX:521898-527392(-); p	1	4	3.3	170.81	1491	0	41.064	0//0	0//0	1//0	2//0	3514800	72	4			-1	48816							15064			33752									337130			296390			FALSE	TRUE	FALSE
TGME49_228190-t26_1-p1		TGME49_228190-t26_1-p1	TGME49_228190-t26_1-p1	TGME49_228190-t26_1-p1 transcript=TGME49_228190-t26_1; gene=TGME49_228190; organism=Toxoplasma_gondii_ME49; gene_product=eukaryotic initiation factor-3, subunit 5, putative; transcript_product=eukaryotic initiation factor-3, subunit 5, putative; location=T	1	2	6.9	38.069	346	0	48.445	0//0	0//0	2//0	3//0	73493000	19	7			-1	3868100										1377900	1225100	1265100										3100200	3272400	3329500	FALSE	TRUE	FALSE
TGME49_228630-t26_1-p1		TGME49_228630-t26_1-p1	TGME49_228630-t26_1-p1	TGME49_228630-t26_1-p1 transcript=TGME49_228630-t26_1; gene=TGME49_228630; organism=Toxoplasma_gondii_ME49; gene_product=hypothetical protein; transcript_product=hypothetical protein; location=TGME49_chrX:269462-272003(+); protein_length=328; sequence_SO=c	1	9	46	34.812	328	0	155.08	2//1	1//0	3//0	3//0	154330000	19	50			-1	8122800	69982	143290	65890				1311800	1132100	1304900	1826700	1307400	960720	2979800	5478500	3062600				6244900	6650800	5954500	3148800	3364800	2332300	TRUE	FALSE	TRUE
TGME49_229010-t26_1-p1		TGME49_229010-t26_1-p1	TGME49_229010-t26_1-p1	TGME49_229010-t26_1-p1 transcript=TGME49_229010-t26_1; gene=TGME49_229010; organism=Toxoplasma_gondii_ME49; gene_product=rhoptry neck protein RON4; transcript_product=rhoptry neck protein RON4; location=TGME49_chrVIII:20265-26992(+); protein_length=984; se	1	3	8.6	107.17	984	0	72.984	0//0	0//0	0//0	3//0	22131000	41	6			-1	539790										177420	198040	164320										863450	1194100	875290	FALSE	TRUE	FALSE
TGME49_229250-t26_1-p1		TGME49_229250-t26_1-p1	TGME49_229250-t26_1-p1	TGME49_229250-t26_1-p1 transcript=TGME49_229250-t26_1; gene=TGME49_229250; organism=Toxoplasma_gondii_ME49; gene_product=ribosomal protein RPL28; transcript_product=ribosomal protein RPL28; location=TGME49_chrVIII:109417-110877(-); protein_length=129; sequ	1	3	28.7	14.752	129	0	86.345	0//0	0//0	3//0	3//0	42188000	6	12			-1	7031400							369860	294850	355260	2227700	1615400	2168200							971030	918450	1010800	1149400	1324700	959200	FALSE	TRUE	FALSE
TGME49_229450-t26_1-p1		TGME49_229450-t26_1-p1	TGME49_229450-t26_1-p1	TGME49_229450-t26_1-p1 transcript=TGME49_229450-t26_1; gene=TGME49_229450; organism=Toxoplasma_gondii_ME49; gene_product=hypothetical protein; transcript_product=hypothetical protein; location=TGME49_chrVIII:263806-265034(-); protein_length=136; sequence_S	1	3	22.1	14.934	136	0	18.742	0//0	0//0	0//0	3//0	21214000	10	11			-1	2121400										614970	743050	763400										1097900	870730	853960	FALSE	TRUE	FALSE
TGME49_229480-t26_1-p1		TGME49_229480-t26_1-p1	TGME49_229480-t26_1-p1	TGME49_229480-t26_1-p1 transcript=TGME49_229480-t26_1; gene=TGME49_229480; organism=Toxoplasma_gondii_ME49; gene_product=calcium binding protein precursor, putative; transcript_product=calcium binding protein precursor, putative; location=TGME49_chrVIII:29	1	24	71.3	38.291	335	0	323.31	0//0	0//0	1//0	3//0	1374400000	17	166			-1	80848000							105410			31802000	23680000	25261000							585640			64118000	53716000	59845000	FALSE	TRUE	FALSE
TGME49_229670-t26_1-p1		TGME49_229670-t26_1-p1	TGME49_229670-t26_1-p1	TGME49_229670-t26_1-p1 transcript=TGME49_229670-t26_1; gene=TGME49_229670; organism=Toxoplasma_gondii_ME49; gene_product=ribosomal protein RPS23; transcript_product=ribosomal protein RPS23; location=TGME49_chrVIII:371876-374724(+); protein_length=143; sequ	1	3	30.1	15.801	143	0	59.047	2//1	1//0	3//0	3//0	84637000	7	23			-1	12091000	162230	267810	190590				1421300	953280	718440	3160200	2271100	2946000	1236300	1690300	1573200				2758300	2693400	1854200	2416800	2412600	2522300	TRUE	FALSE	TRUE
TGME49_229920-t26_1-p1		TGME49_229920-t26_1-p1	TGME49_229920-t26_1-p1	TGME49_229920-t26_1-p1 transcript=TGME49_229920-t26_1; gene=TGME49_229920; organism=Toxoplasma_gondii_ME49; gene_product=hypothetical protein; transcript_product=hypothetical protein; location=TGME49_chrVIII:469368-471342(-); protein_length=307; sequence_S	1	2	10.7	34.951	307	0	19.08	0//0	0//0	0//0	2//0	8339500	17	3			-1	490560										259760	230790											538590	544030		FALSE	TRUE	FALSE
TGME49_229930-t26_1-p1		TGME49_229930-t26_1-p1	TGME49_229930-t26_1-p1	TGME49_229930-t26_1-p1 transcript=TGME49_229930-t26_1; gene=TGME49_229930; organism=Toxoplasma_gondii_ME49; gene_product=p25-alpha family protein; transcript_product=p25-alpha family protein; location=TGME49_chrVIII:474349-475114(+); protein_length=163; se	1	7	64.4	17.34	163	0	218.88	0//0	0//0	3//0	2//0	113520000	8	37			-1	14190000							5396900	4146600	4150000		496500								12486000	13254000	10977000		671620		FALSE	TRUE	FALSE
TGME49_230180-t26_1-p1		TGME49_230180-t26_1-p1	TGME49_230180-t26_1-p1	TGME49_230180-t26_1-p1 transcript=TGME49_230180-t26_1; gene=TGME49_230180; organism=Toxoplasma_gondii_ME49; gene_product=hypothetical protein; transcript_product=hypothetical protein; location=TGME49_chrVIII:665846-670147(-); protein_length=542; sequence_S	1	15	44.1	57.33	542	0	323.31	3//0	0//0	3//0	3//0	366710000	25	71			-1	14668000	223630	80819	151750				712050	396650	620830	4441800	3938500	4102500	7718300	4300900	6523500				5269700	3621700	3840700	10692000	11423000	13682000	TRUE	FALSE	TRUE
TGME49_230210-t26_1-p1		TGME49_230210-t26_1-p1	TGME49_230210-t26_1-p1	TGME49_230210-t26_1-p1 transcript=TGME49_230210-t26_1; gene=TGME49_230210; organism=Toxoplasma_gondii_ME49; gene_product=alveolin domain containing intermediate filament IMC10; transcript_product=alveolin domain containing intermediate filament IMC10; loca	1	2	6.2	61.187	560	0	31.641	0//0	0//0	0//0	3//0	21238000	23	5			-1	923390										323140	341740	258510										805470	960380	1042200	FALSE	TRUE	FALSE
TGME49_230410-t26_1-p1		TGME49_230410-t26_1-p1	TGME49_230410-t26_1-p1	TGME49_230410-t26_1-p1 transcript=TGME49_230410-t26_1; gene=TGME49_230410; organism=Toxoplasma_gondii_ME49; gene_product=peroxiredoxin PRX3; transcript_product=peroxiredoxin PRX3; location=TGME49_chrVIII:757230-759334(-); protein_length=283; sequence_SO=ch	1	2	11.3	30.534	283	0	19.305	0//0	0//0	3//0	3//0	17669000	15	9			-1	1177900							387290	292170	498450										1805700	1616200	1599300				FALSE	TRUE	FALSE
TGME49_230940-t26_1-p1		TGME49_230940-t26_1-p1	TGME49_230940-t26_1-p1	TGME49_230940-t26_1-p1 transcript=TGME49_230940-t26_1; gene=TGME49_230940; organism=Toxoplasma_gondii_ME49; gene_product=hypothetical protein; transcript_product=hypothetical protein; location=TGME49_chrVIII:1117337-1125001(+); protein_length=1523; sequenc	1	4	5.3	155.05	1523	0	27.698	0//0	0//0	2//0	1//2	8064900	54	3			-1	149350								19982	60559	22298	25623	20888										144630	183590	164480	FALSE	TRUE	FALSE
TGME49_231080-t26_1-p1		TGME49_231080-t26_1-p1	TGME49_231080-t26_1-p1	TGME49_231080-t26_1-p1 transcript=TGME49_231080-t26_1; gene=TGME49_231080; organism=Toxoplasma_gondii_ME49; gene_product=ribosomal protein RPL38; transcript_product=ribosomal protein RPL38; location=TGME49_chrVIII:1230906-1231160(+); protein_length=84; seq	1	4	31	9.5832	84	0	109.71	3//0	3//0	3//0	3//0	212290000	3	61			-1	70765000	2673600	2980000	2096800	631120		660230	9657100	4457700	4122400	16642000	11015000	15829000	4654200	5616600	5220300	2543500		2949800	6079900	3438000	2030700	4805400	4217500	4566500	TRUE	FALSE	TRUE
TGME49_231140-t26_1-p1		TGME49_231140-t26_1-p1	TGME49_231140-t26_1-p1	TGME49_231140-t26_1-p1 transcript=TGME49_231140-t26_1; gene=TGME49_231140; organism=Toxoplasma_gondii_ME49; gene_product=ribosomal protein RPS25; transcript_product=ribosomal protein RPS25; location=TGME49_chrVIII:1265081-1266106(+); protein_length=161; se	1	5	24.2	18.682	161	0	51.121	3//0	3//0	3//0	3//0	455580000	9	36			-1	50620000	2255200	2089100	2113300	2997900	1923600	3634000	4543000	3965400	4954600	2864100	9306800	9972700	17671000	12957000	16582000	27822000	23075000	21173000	14902000	15639000	17366000	15987000	12943000	13833000	TRUE	FALSE	TRUE
TGME49_231850-t26_1-p1		TGME49_231850-t26_1-p1	TGME49_231850-t26_1-p1	TGME49_231850-t26_1-p1 transcript=TGME49_231850-t26_1; gene=TGME49_231850; organism=Toxoplasma_gondii_ME49; gene_product=serine-threonine phosophatase 2C (PP2C); transcript_product=serine-threonine phosophatase 2C (PP2C); location=TGME49_chrVIII:1588110-15	1	6	38.1	36.79	331	0	87.681	0//0	0//0	0//0	3//0	42678000	17	14			-1	2510500										705300	730830	1074400										1996300	1759000	1923200	FALSE	TRUE	FALSE
TGME49_231910-t26_1-p1		TGME49_231910-t26_1-p1	TGME49_231910-t26_1-p1	TGME49_231910-t26_1-p1 transcript=TGME49_231910-t26_1; gene=TGME49_231910; organism=Toxoplasma_gondii_ME49; gene_product=ATP synthase F1 gamma subunit; transcript_product=ATP synthase F1 gamma subunit; location=TGME49_chrVIII:1630628-1635289(+); protein_le	1	9	37.9	34.53	314	0	143.52	0//0	0//0	3//0	3//0	116270000	16	34			-1	7266700							373680	363490	346530	2252200	1906100	2024700							2320400	2468400	1277500	4225700	3856700	4768600	FALSE	TRUE	FALSE
TGME49_232000-t26_1-p1		TGME49_232000-t26_1-p1	TGME49_232000-t26_1-p1	TGME49_232000-t26_1-p1 transcript=TGME49_232000-t26_1; gene=TGME49_232000; organism=Toxoplasma_gondii_ME49; gene_product=hypothetical protein; transcript_product=hypothetical protein; location=TGME49_chrVIII:1743276-1745608(+); protein_length=637; sequence	1	2	4.6	69.21	637	0	11.999	0//0	0//0	0//0	3//0	1612700	30	3			-1	53757										53757												196690			FALSE	TRUE	FALSE
TGME49_232050-t26_1-p1		TGME49_232050-t26_1-p1	TGME49_232050-t26_1-p1	TGME49_232050-t26_1-p1 transcript=TGME49_232050-t26_1; gene=TGME49_232050; organism=Toxoplasma_gondii_ME49; gene_product=DnaJ domain-containing protein; transcript_product=DnaJ domain-containing protein; location=TGME49_chrVIII:1785324-1796765(-); protein_	1	2	3.1	96.128	869	0	12.838	0//0	0//0	1//1	3//0	20455000	34	5			-1	601620							33854		68326	73063	235880	190500							559210		1314000	508710	513290	544400	FALSE	TRUE	FALSE
TGME49_232230-t26_1-p1		TGME49_232230-t26_1-p1	TGME49_232230-t26_1-p1	TGME49_232230-t26_1-p1 transcript=TGME49_232230-t26_1; gene=TGME49_232230; organism=Toxoplasma_gondii_ME49; gene_product=ribosomal protein RPL30; transcript_product=ribosomal protein RPL30; location=TGME49_chrVIII:1964537-1966362(-); protein_length=108; se	1	4	37	11.661	108	0	138.6	2//1	2//0	3//0	3//0	153170000	6	26			-1	25528000	238240	394770	255510				1152100	695750	993070	7809800	6326000	7662300	1866600	2560600	2193300				2820700	2021000	2256700	5338100	4064100	4258100	TRUE	FALSE	TRUE
TGME49_232280-t26_1-p1		TGME49_232280-t26_1-p1	TGME49_232280-t26_1-p1	TGME49_232280-t26_1-p1 transcript=TGME49_232280-t26_1; gene=TGME49_232280; organism=Toxoplasma_gondii_ME49; gene_product=hypothetical protein; transcript_product=hypothetical protein; location=TGME49_chrVIII:1992958-1994909(+); protein_length=275; sequence	1	3	14.9	30.179	275	0	52.127	0//0	0//0	3//0	0//0	11314000	18	6			-1	628530							235730	197100	195700										1105000	1471400	1237400				FALSE	TRUE	FALSE
TGME49_232300-t26_1-p1		TGME49_232300-t26_1-p1	TGME49_232300-t26_1-p1	TGME49_232300-t26_1-p1 transcript=TGME49_232300-t26_1; gene=TGME49_232300; organism=Toxoplasma_gondii_ME49; gene_product=ribosomal protein RPS3; transcript_product=ribosomal protein RPS3; location=TGME49_chrVIII:1998256-1999232(-); protein_length=255; sequ	1	5	27.8	28.736	255	0	44.488	1//0	0//0	3//0	3//0	42329000	13	14			-1	3256100							190510	167920	314830	568850	966250	1047700										1534500	1371900	1596800	FALSE	FALSE	FALSE
TGME49_232350-t26_1-p1		TGME49_232350-t26_1-p1	TGME49_232350-t26_1-p1	TGME49_232350-t26_1-p1 transcript=TGME49_232350-t26_1; gene=TGME49_232350; organism=Toxoplasma_gondii_ME49; gene_product=lactate dehydrogenase LDH1; transcript_product=lactate dehydrogenase LDH1; location=TGME49_chrVIII:2028207-2029734(+); protein_length=3	1	11	48.6	35.548	329	0	176.09	0//0	0//0	3//0	3//0	149410000	22	51			-1	6791200							962860	1037500	710160	1428000	1453700	1199000							7301400	7922800	6666900	3103600	3763000	3374300	FALSE	TRUE	FALSE
TGME49_232410-t26_1-p1		TGME49_232410-t26_1-p1	TGME49_232410-t26_1-p1	TGME49_232410-t26_1-p1 transcript=TGME49_232410-t26_1; gene=TGME49_232410; organism=Toxoplasma_gondii_ME49; gene_product=PDI family protein; transcript_product=PDI family protein; location=TGME49_chrVIII:2079181-2080918(-); protein_length=220; sequence_SO=	1	7	45.9	24.909	220	0	62.512	0//0	2//0	3//0	3//0	62550000	14	31			-1	4467900							371000	448770	548600	1266900	772330	1060300							2390500	2499900	2337300	1522400	1607000	1850600	FALSE	TRUE	FALSE
TGME49_232710-t26_1-p1		TGME49_232710-t26_1-p1	TGME49_232710-t26_1-p1	TGME49_232710-t26_1-p1 transcript=TGME49_232710-t26_1; gene=TGME49_232710; organism=Toxoplasma_gondii_ME49; gene_product=ribosomal protein RPS3A; transcript_product=ribosomal protein RPS3A; location=TGME49_chrVIII:2235909-2237297(+); protein_length=259; se	1	6	26.3	29.371	259	0	49.749	1//1	3//0	3//0	3//0	72659000	15	24			-1	4843900		133880	83212	185430	202150	246070	57185	84372	264070	1106200	1052900	1428400		2203900	1613000	3348000	4459800	4803800	702600	1229900	1581300	700190	1027800	1290400	TRUE	FALSE	FALSE
TGME49_232940-t26_1-p1		TGME49_232940-t26_1-p1;TGME49_324600-t26_1-p1	TGME49_232940-t26_1-p1;TGME49_324600-t26_1-p1	TGME49_232940-t26_1-p1 transcript=TGME49_232940-t26_1; gene=TGME49_232940; organism=Toxoplasma_gondii_ME49; gene_product=heat shock protein HSP20; transcript_product=heat shock protein HSP20; location=TGME49_chrVIII:2288961-2289768(-); protein_length=185;	2	8	50.8	20.266	185	0	73.564	0//0	0//0	3//0	3//0	199230000	10	39			-1;-1	19923000								262830	402870	7059100	6543500	5654500								996000	1394500	8553100	9160500	7624800	FALSE	TRUE	FALSE
TGME49_233100-t26_1-p1		TGME49_233100-t26_1-p1	TGME49_233100-t26_1-p1	TGME49_233100-t26_1-p1 transcript=TGME49_233100-t26_1; gene=TGME49_233100; organism=Toxoplasma_gondii_ME49; gene_product=SPFH domain / Band 7 family protein; transcript_product=SPFH domain / Band 7 family protein; location=TGME49_chrVIII:2416827-2421212(-)	1	16	57.6	32.061	290	0	265.98	0//0	0//0	3//0	3//0	515270000	16	78			-1	32204000							368400	431580	508980	11088000	9525100	10283000							2060800	3117700	3310300	21667000	20728000	21224000	FALSE	TRUE	FALSE
TGME49_233110-t26_1-p1		TGME49_233110-t26_1-p1	TGME49_233110-t26_1-p1	TGME49_233110-t26_1-p1 transcript=TGME49_233110-t26_1; gene=TGME49_233110; organism=Toxoplasma_gondii_ME49; gene_product=IMP dehydrogenas; transcript_product=IMP dehydrogenas; location=TGME49_chrVIII:2422638-2427795(+); protein_length=551; sequence_SO=chro	1	7	23.6	59.104	551	0	82.201	0//0	0//0	0//0	3//0	44560000	27	15			-1	1650400										446870	349500	853990										2133200	1800200	1994500	FALSE	TRUE	FALSE
TGME49_233140-t26_1-p1		TGME49_233140-t26_1-p1	TGME49_233140-t26_1-p1	TGME49_233140-t26_1-p1 transcript=TGME49_233140-t26_1; gene=TGME49_233140; organism=Toxoplasma_gondii_ME49; gene_product=deoxyuridine 5-triphosphate nucleotidohydrolase, putative; transcript_product=deoxyuridine 5-triphosphate nucleotidohydrolase, putati	1	3	27.6	18.161	170	0	18.169	0//0	0//0	2//1	0//0	12221000	8	3			-1	1527600							450550	501010	576050										1192600	1492100	1466200				FALSE	TRUE	FALSE
TGME49_233260-t26_1-p1		TGME49_233260-t26_1-p1	TGME49_233260-t26_1-p1	TGME49_233260-t26_1-p1 transcript=TGME49_233260-t26_1; gene=TGME49_233260; organism=Toxoplasma_gondii_ME49; gene_product=GTP-binding protein, putative; transcript_product=GTP-binding protein, putative; location=TGME49_chrVIII:2543674-2551999(-); protein_le	1	2	7.1	43.26	392	0	13.177	0//0	0//0	3//0	0//0	0	24	3			-1	0																									FALSE	TRUE	FALSE
TGME49_233460-t26_1-p1		TGME49_233460-t26_1-p1	TGME49_233460-t26_1-p1	TGME49_233460-t26_1-p1 transcript=TGME49_233460-t26_1; gene=TGME49_233460; organism=Toxoplasma_gondii_ME49; gene_product=SAG-related sequence SRS29B; transcript_product=SAG-related sequence SRS29B; location=TGME49_chrVIII:2664481-2665491(+); protein_length	1	8	44.3	34.731	336	0	150.21	3//0	3//0	3//0	3//0	164930000	19	47			-1	8680600	81821		47809	435450	366950	291090	223250	380300	599180	2109800	1962200	2182700	2681900		1734200	7707900	7250700	9389500	2056500	2480900	3479300	3764300	4261700	4418000	TRUE	FALSE	TRUE
TGME49_233480-t26_1-p1		TGME49_233480-t26_1-p1	TGME49_233480-t26_1-p1	TGME49_233480-t26_1-p1 transcript=TGME49_233480-t26_1; gene=TGME49_233480; organism=Toxoplasma_gondii_ME49; gene_product=SAG-related sequence SRS29C; transcript_product=SAG-related sequence SRS29C; location=TGME49_chrVIII:2671322-2672440(+); protein_length	1	5	15.3	39.119	372	0	48.952	1//1	1//0	0//0	3//0	50778000	12	12			-1	4231500	61274		79149							1374300	1121300	1595500	1318200		2064200							1346100	1649000	1890400	TRUE	FALSE	FALSE
TGME49_234450-t26_1-p1		TGME49_234450-t26_1-p1	TGME49_234450-t26_1-p1	TGME49_234450-t26_1-p1 transcript=TGME49_234450-t26_1; gene=TGME49_234450; organism=Toxoplasma_gondii_ME49; gene_product=ribosomal protein RPS15A; transcript_product=ribosomal protein RPS15A; location=TGME49_chrX:4397204-4399086(+); protein_length=231; seq	1	5	27.7	26.589	231	0	59.054	0//0	0//0	3//0	3//0	124220000	15	19			-1	8281400							222050	134080	251630	2855600	2674500	2143600							1126300	3591700	1123400	3949600	3775800	3693400	FALSE	TRUE	FALSE
TGME49_235140-t26_1-p1		TGME49_235140-t26_1-p1	TGME49_235140-t26_1-p1	TGME49_235140-t26_1-p1 transcript=TGME49_235140-t26_1; gene=TGME49_235140; organism=Toxoplasma_gondii_ME49; gene_product=hypothetical protein; transcript_product=hypothetical protein; location=TGME49_chrX:4634094-4637851(+); protein_length=444; sequence_SO	1	15	51.6	47.484	444	0	233.68	0//0	0//0	2//1	3//0	287450000	23	53			-1	12498000							153960	309130	562850	4570400	4074500	2827100							1625000	1700600	2397000	12738000	13504000	7839300	FALSE	TRUE	FALSE
TGME49_235470-t26_1-p1		TGME49_235470-t26_1-p1	TGME49_235470-t26_1-p1	TGME49_235470-t26_1-p1 transcript=TGME49_235470-t26_1; gene=TGME49_235470; organism=Toxoplasma_gondii_ME49; gene_product=myosin A; transcript_product=myosin A; location=TGME49_chrX:4884161-4889835(+); protein_length=831; sequence_SO=chromosome; SO=protein_	1	24	38.1	93.319	831	0	323.31	3//0	1//1	3//0	3//0	400340000	46	114			-1	8703000	49668	29612	37154	53896		16270	1647400	1656800	1580800	1447800	1122100	1061600	1291400	6720600	1713100	2322600		795410	24317000	27436000	23350000	4917400	6423800	6140000	TRUE	FALSE	TRUE
TGME49_235970-t26_1-p1		TGME49_235970-t26_1-p1	TGME49_235970-t26_1-p1	TGME49_235970-t26_1-p1 transcript=TGME49_235970-t26_1; gene=TGME49_235970; organism=Toxoplasma_gondii_ME49; gene_product=eukaryotic initiation factor-2 gamma, putative; transcript_product=eukaryotic initiation factor-2 gamma, putative; location=TGME49_chrX	1	7	26	50.508	465	0	102.75	0//0	0//0	0//0	3//0	70912000	23	14			-1	3083100										1500400	859860	722860										3278500	3306900	2635500	FALSE	TRUE	FALSE
TGME49_236040-t26_1-p1		TGME49_236040-t26_1-p1;TGME49_321900-t26_1-p1;TGME49_236050-t26_1-p1	TGME49_236040-t26_1-p1	TGME49_236040-t26_1-p1 transcript=TGME49_236040-t26_1; gene=TGME49_236040; organism=Toxoplasma_gondii_ME49; gene_product=fructose-1,6-bisphosphate aldolase; transcript_product=fructose-1,6-bisphosphate aldolase; location=TGME49_chrX:5250532-5252570(+); pro	3	17	40.4	46.96	433	0	323.31	0//0	0//0	1//0	3//0	539100000	27	87			-1;-1;-1	19967000										7451200	5565400	6950000										23832000	22227000	22453000	FALSE	TRUE	FALSE
TGME49_236210-t26_1-p1		TGME49_236210-t26_1-p1	TGME49_236210-t26_1-p1	TGME49_236210-t26_1-p1 transcript=TGME49_236210-t26_1; gene=TGME49_236210; organism=Toxoplasma_gondii_ME49; gene_product=peptidase M16 family potein, putative; transcript_product=peptidase M16 family potein, putative; location=TGME49_chrX:5327303-5332929(+	1	12	34.6	56.915	509	0	323.31	3//0	3//0	3//0	3//0	575070000	27	77			-1	21299000	70976	93003	77194	80627	113000	104710	604840	520250	666990	7155200	5546300	6265700	2194300	2458100	2641000	2505900	4400000	3607900	4599500	4431300	6226500	23918000	19629000	21143000	TRUE	FALSE	TRUE
TGME49_236580-t26_1-p1		TGME49_236580-t26_1-p1	TGME49_236580-t26_1-p1	TGME49_236580-t26_1-p1 transcript=TGME49_236580-t26_1; gene=TGME49_236580; organism=Toxoplasma_gondii_ME49; gene_product=Prp31-15.5k-U4 Snrna Complex family protein; transcript_product=Prp31-15.5k-U4 Snrna Complex family protein; location=TGME49_chrX:54359	1	2	20.3	19.947	182	0	17.627	0//0	0//0	1//0	3//0	18798000	11	6			-1	1709000									132140	732860	550370	293580									704870	717080	696570	634670	FALSE	TRUE	FALSE
TGME49_236890-t26_1-p1		TGME49_236890-t26_1-p1	TGME49_236890-t26_1-p1	TGME49_236890-t26_1-p1 transcript=TGME49_236890-t26_1; gene=TGME49_236890; organism=Toxoplasma_gondii_ME49; gene_product=hypothetical protein; transcript_product=hypothetical protein; location=TGME49_chrX:5564950-5565970(-); protein_length=218; sequence_SO	1	3	21.1	24.605	218	0	23.353	0//0	0//0	1//0	3//0	20725000	12	5			-1	1727100								184570		653960	777270	111300										779570	918530	734650	FALSE	TRUE	FALSE
TGME49_237015-t26_1-p1		TGME49_237015-t26_1-p1	TGME49_237015-t26_1-p1	TGME49_237015-t26_1-p1 transcript=TGME49_237015-t26_1; gene=TGME49_237015; organism=Toxoplasma_gondii_ME49; gene_product=hypothetical protein; transcript_product=hypothetical protein; location=TGME49_chrX:5673948-5674742(-); protein_length=264; sequence_SO	1	3	10.6	29.389	264	0	37.38	1//0	0//0	2//1	3//0	14587000	11	10			-1	1326100							219350	88858	89281	191080	353750	383810							728290			487560	488690	417720	FALSE	FALSE	FALSE
TGME49_237230-t26_1-p1		TGME49_237230-t26_1-p1	TGME49_237230-t26_1-p1	TGME49_237230-t26_1-p1 transcript=TGME49_237230-t26_1; gene=TGME49_237230; organism=Toxoplasma_gondii_ME49; gene_product=hypothetical protein; transcript_product=hypothetical protein; location=TGME49_chrX:5799313-5800930(-); protein_length=213; sequence_SO	1	2	11.7	23.828	213	0	10.672	0//0	0//0	0//0	2//1	9346200	10	0			-1	934620										328170	307280	299180										400250			FALSE	TRUE	FALSE
TGME49_237250-t26_1-p1		TGME49_237250-t26_1-p1	TGME49_237250-t26_1-p1	TGME49_237250-t26_1-p1 transcript=TGME49_237250-t26_1; gene=TGME49_237250; organism=Toxoplasma_gondii_ME49; gene_product=hypothetical protein; transcript_product=hypothetical protein; location=TGME49_chrX:5808296-5810442(+); protein_length=259; sequence_SO	1	4	25.1	28.586	259	0	39.572	2//0	1//0	3//0	3//0	77796000	12	16			-1	6483000							983800	935310	1079200	1174700	1435900	874070							4455900	4316700	3046600	1726100	1626600	2539600	TRUE	FALSE	FALSE
TGME49_238010-t26_1-p1		TGME49_238010-t26_1-p1	TGME49_238010-t26_1-p1	TGME49_238010-t26_1-p1 transcript=TGME49_238010-t26_1; gene=TGME49_238010; organism=Toxoplasma_gondii_ME49; gene_product=ribosomal protein RPL23A; transcript_product=ribosomal protein RPL23A; location=TGME49_chrVI:9653-11746(+); protein_length=167; sequenc	1	11	46.7	18.561	167	0	244.9	3//0	3//0	3//0	3//0	431000000	8	79			-1	53875000	1416600	695490	959300	879370	508770	756940	6663000	5244300	5027000	10943000	10766000	10014000	11649000	8335300	8913800	12138000	8594600	10877000	10044000	10067000	9220400	9097900	12045000	10323000	TRUE	FALSE	TRUE
TGME49_238180-t26_1-p1		TGME49_238180-t26_1-p1	TGME49_238180-t26_1-p1	TGME49_238180-t26_1-p1 transcript=TGME49_238180-t26_1; gene=TGME49_238180; organism=Toxoplasma_gondii_ME49; gene_product=26s proteasome regulatory complex subunit, putative; transcript_product=26s proteasome regulatory complex subunit, putative; location=T	1	2	10.3	47.55	417	0	23.223	0//0	0//0	0//0	3//0	41620000	24	9			-1	1734200										580750	673540	479880										1729000	2286200	1400400	FALSE	TRUE	FALSE
TGME49_238250-t26_1-p1		TGME49_238250-t26_1-p1	TGME49_238250-t26_1-p1	TGME49_238250-t26_1-p1 transcript=TGME49_238250-t26_1; gene=TGME49_238250; organism=Toxoplasma_gondii_ME49; gene_product=ribosomal protein RPL36; transcript_product=ribosomal protein RPL36; location=TGME49_chrVI:155358-156516(+); protein_length=101; sequen	1	8	58.4	11.407	101	0	62.64	3//0	1//0	3//0	3//0	507840000	5	42			-1	101570000	1107700	601610	1262900				4817600	3891800	4691900	31734000	29259000	24201000	5777200	4753400	4748100				4189800	6100000	7271000	17967000	16565000	14435000	TRUE	FALSE	TRUE
TGME49_239010-t26_1-p1		TGME49_239010-t26_1-p1	TGME49_239010-t26_1-p1	TGME49_239010-t26_1-p1 transcript=TGME49_239010-t26_1; gene=TGME49_239010; organism=Toxoplasma_gondii_ME49; gene_product=hypothetical protein; transcript_product=hypothetical protein; location=TGME49_chrVI:391971-394289(-); protein_length=772; sequence_SO=	1	2	6.3	79.587	772	0	26.044	0//0	0//0	2//1	3//0	19738000	23	6			-1	858170							81659	47959	61464	443270	128150	95664							428290	590180	690880	392700	592900	435800	FALSE	TRUE	FALSE
TGME49_239100-t26_1-p1		TGME49_239100-t26_1-p1;TGME49_312510-t26_1-p1	TGME49_239100-t26_1-p1	TGME49_239100-t26_1-p1 transcript=TGME49_239100-t26_1; gene=TGME49_239100; organism=Toxoplasma_gondii_ME49; gene_product=ribosomal protein RPS7; transcript_product=ribosomal protein RPS7; location=TGME49_chrVI:463641-464737(+); protein_length=196; sequence	2	16	65.8	22.587	196	0	323.31	3//0	3//0	3//0	3//0	1120800000	11	176			-1;-1	101890000	3051600	3987900	2918600	2491600	2602400	2038900	11320000	9149700	11283000	20089000	16555000	16403000	36231000	40650000	37101000	30102000	28477000	26814000	36439000	35199000	37028000	22707000	20874000	20310000	TRUE	FALSE	TRUE
TGME49_239260-t26_1-p1		TGME49_239260-t26_1-p1	TGME49_239260-t26_1-p1	TGME49_239260-t26_1-p1 transcript=TGME49_239260-t26_1; gene=TGME49_239260; organism=Toxoplasma_gondii_ME49; gene_product=histone H4; transcript_product=histone H4; location=TGME49_chrVI:498086-498397(-); protein_length=103; sequence_SO=chromosome; SO=prote	1	2	19.4	11.439	103	0	25.774	0//0	0//0	2//1	3//0	60438000	6	11			-1	10073000							759420	593970	666300	2927300	2782400	2343600							1946400	1806200	1850700	1707900	1724500	1418300	FALSE	TRUE	FALSE
TGME49_239330-t26_1-p1		TGME49_239330-t26_1-p1	TGME49_239330-t26_1-p1	TGME49_239330-t26_1-p1 transcript=TGME49_239330-t26_1; gene=TGME49_239330; organism=Toxoplasma_gondii_ME49; gene_product=ribosomal protein RPL37; transcript_product=ribosomal protein RPL37; location=TGME49_chrVI:551539-553786(+); protein_length=98; sequenc	1	4	29.6	11.221	98	0	28.721	2//1	2//1	3//0	3//0	72805000	5	20			-1	14561000	66487	298870	188440	239070	259750	406860	1894100	1177900	3085700	1791900	2119200	3032800	448000	1634200	1333800	1537200	2092600	2566100	2495400	2793200	3613600	724570	1181600	1967000	TRUE	FALSE	TRUE
TGME49_239500-t26_1-p1		TGME49_239500-t26_1-p1	TGME49_239500-t26_1-p1	TGME49_239500-t26_1-p1 transcript=TGME49_239500-t26_1; gene=TGME49_239500; organism=Toxoplasma_gondii_ME49; gene_product=proteasome subunit alpha type, putative; transcript_product=proteasome subunit alpha type, putative; location=TGME49_chrVI:721319-72424	1	3	16.7	27.936	252	0	25.078	0//0	0//0	0//0	3//0	62697000	12	8			-1	5224700										1988800	1899100	1336800										2516300	3420800	2323600	FALSE	TRUE	FALSE
TGME49_239740-t26_1-p1		TGME49_239740-t26_1-p1	TGME49_239740-t26_1-p1	TGME49_239740-t26_1-p1 transcript=TGME49_239740-t26_1; gene=TGME49_239740; organism=Toxoplasma_gondii_ME49; gene_product=dense granule protein GRA14; transcript_product=dense granule protein GRA14; location=TGME49_chrVI:883160-884386(-); protein_length=408	1	14	42.2	44.711	408	0	198.78	3//0	2//0	3//0	3//0	733620000	17	94			-1	43154000	2027500	1738000	1065200	146260		48752	5805300	4424300	5293300	7400200	7653700	7551800	32948000	27008000	18795000	2605800		1751300	28828000	24083000	27512000	16862000	16943000	15926000	TRUE	FALSE	TRUE
TGME49_239760-t26_1-p1		TGME49_239760-t26_1-p1	TGME49_239760-t26_1-p1	TGME49_239760-t26_1-p1 transcript=TGME49_239760-t26_1; gene=TGME49_239760; organism=Toxoplasma_gondii_ME49; gene_product=ribosomal protein RPL22; transcript_product=ribosomal protein RPL22; location=TGME49_chrVI:901428-903242(-); protein_length=133; sequen	1	4	31.6	15.073	133	0	56.478	3//0	3//0	3//0	3//0	83295000	7	22			-1	11899000	1083700	746990	699650	542670	674520	142530	1620700	1606300	1484300	1186000	1074000	1037900	8124500	3754600	5804600	4090100	6369300	1106100	2577700	2928900	2226100	1021500	1122400	1067900	TRUE	FALSE	TRUE
TGME49_240060-t26_1-p1		TGME49_240060-t26_1-p1	TGME49_240060-t26_1-p1	TGME49_240060-t26_1-p1 transcript=TGME49_240060-t26_1; gene=TGME49_240060; organism=Toxoplasma_gondii_ME49; gene_product=hypothetical protein; transcript_product=hypothetical protein; location=TGME49_chrVI:1035230-1037761(+); protein_length=843; sequence_S	1	31	63.2	88.532	843	0	323.31	3//0	3//0	3//0	3//0	2289500000	36	195			-1	63596000	546370	688740	471090	531050	217360	308630	1710700	1232900	1803400	21543000	19046000	15496000	27131000	20653000	19210000	22866000	15556000	16741000	17077000	17075000	21786000	83603000	75902000	64292000	TRUE	FALSE	TRUE
TGME49_240600-t26_1-p1		TGME49_240600-t26_1-p1	TGME49_240600-t26_1-p1	TGME49_240600-t26_1-p1 transcript=TGME49_240600-t26_1; gene=TGME49_240600; organism=Toxoplasma_gondii_ME49; gene_product=chaperonin cpn60, putative; transcript_product=chaperonin cpn60, putative; location=TGME49_chrVI:1335457-1339036(+); protein_length=667	1	5	14.4	72.236	667	0	51.694	0//0	0//0	3//0	3//0	996930	32	11			-1	31154							31154												309870						FALSE	TRUE	FALSE
TGME49_242020-t26_1-p1		TGME49_242020-t26_1-p1	TGME49_242020-t26_1-p1	TGME49_242020-t26_1-p1 transcript=TGME49_242020-t26_1; gene=TGME49_242020; organism=Toxoplasma_gondii_ME49; gene_product=mannosyl-oligosaccharide glucosidase; transcript_product=mannosyl-oligosaccharide glucosidase; location=TGME49_chrVI:1830308-1836022(+)	1	5	7.2	151.5	1384	0	40.931	0//0	0//0	0//0	3//0	42622000	55	9			-1	774950										326280	200230	248450										1823600	1542400	2215200	FALSE	TRUE	FALSE
TGME49_242070-t26_1-p1		TGME49_242070-t26_1-p1	TGME49_242070-t26_1-p1	TGME49_242070-t26_1-p1 transcript=TGME49_242070-t26_1; gene=TGME49_242070; organism=Toxoplasma_gondii_ME49; gene_product=cAMP-dependent protein kinase regulatory subunit; transcript_product=cAMP-dependent protein kinase regulatory subunit; location=TGME49_	1	2	11.2	42.796	385	0	13.088	0//0	0//0	0//0	2//1	13006000	22	2			-1	591180										90481	322790	177910										394170	782850	584780	FALSE	TRUE	FALSE
TGME49_242290-t26_1-p1		TGME49_242290-t26_1-p1	TGME49_242290-t26_1-p1	TGME49_242290-t26_1-p1 transcript=TGME49_242290-t26_1; gene=TGME49_242290; organism=Toxoplasma_gondii_ME49; gene_product=proteasome subunit alpha1, putative; transcript_product=proteasome subunit alpha1, putative; location=TGME49_chrVI:1941969-1947269(+);	1	4	23.7	28.114	253	0	46.898	0//0	0//0	0//0	3//0	67116000	16	13			-1	4194700										1916600	1501100	777020										1508600	2000200	2170500	FALSE	TRUE	FALSE
TGME49_242330-t26_1-p1		TGME49_242330-t26_1-p1	TGME49_242330-t26_1-p1	TGME49_242330-t26_1-p1 transcript=TGME49_242330-t26_1; gene=TGME49_242330; organism=Toxoplasma_gondii_ME49; gene_product=ribosomal protein RPS5; transcript_product=ribosomal protein RPS5; location=TGME49_chrVI:1972872-1973938(-); protein_length=192; sequen	1	6	34.9	21.613	192	0	134.4	2//0	1//0	3//0	3//0	49473000	11	28			-1	4497600	147060	170660					757810	538890	595820	1168200	326370	792740							3479100	1889100	1561400	1693900	1066000	550970	TRUE	FALSE	FALSE
TGME49_243570-t26_1-p1		TGME49_243570-t26_1-p1	TGME49_243570-t26_1-p1	TGME49_243570-t26_1-p1 transcript=TGME49_243570-t26_1; gene=TGME49_243570; organism=Toxoplasma_gondii_ME49; gene_product=ribosomal protein RPS26; transcript_product=ribosomal protein RPS26; location=TGME49_chrVI:2725178-2726419(-); protein_length=112; sequ	1	7	50	12.725	112	0	209.47	3//0	3//0	3//0	3//0	2059500000	5	99			-1	411900000	10541000	15043000	13487000	3710200	2791700	3564700	30448000	28611000	35686000	109720000	64513000	93785000	44176000	62840000	70234000	22317000	19789000	45989000	43664000	46138000	57006000	60986000	42555000	61573000	TRUE	FALSE	TRUE
TGME49_243910-t26_1-p1		TGME49_243910-t26_1-p1	TGME49_243910-t26_1-p1	TGME49_243910-t26_1-p1 transcript=TGME49_243910-t26_1; gene=TGME49_243910; organism=Toxoplasma_gondii_ME49; gene_product=Cof family hydrolase subfamily protein; transcript_product=Cof family hydrolase subfamily protein; location=TGME49_chrVI:2878854-287997	1	6	23.3	40.718	374	0	103.81	0//0	0//0	0//0	3//0	76671000	19	18			-1	4035300										1251300	1441700	1342300										3076700	3810400	3292600	FALSE	TRUE	FALSE
TGME49_243950-t26_1-p1		TGME49_243950-t26_1-p1	TGME49_243950-t26_1-p1	TGME49_243950-t26_1-p1 transcript=TGME49_243950-t26_1; gene=TGME49_243950; organism=Toxoplasma_gondii_ME49; gene_product=prohibitin, putative; transcript_product=prohibitin, putative; location=TGME49_chrVI:2906238-2908608(+); protein_length=271; sequence_S	1	12	53.9	30.221	271	0	323.31	2//1	0//0	3//0	3//0	346560000	15	84			-1	23104000	33175		40864				2755800	1489600	2230100	5671600	5318100	5564400	462970		603760				10838000	8057800	10241000	11642000	10732000	12219000	TRUE	FALSE	TRUE
TGME49_244320-t26_1-p1		TGME49_244320-t26_1-p1	TGME49_244320-t26_1-p1	TGME49_244320-t26_1-p1 transcript=TGME49_244320-t26_1; gene=TGME49_244320; organism=Toxoplasma_gondii_ME49; gene_product=ribosomal protein RPL24; transcript_product=ribosomal protein RPL24; location=TGME49_chrVI:3188303-3191038(+); protein_length=291; sequ	1	3	8.6	32.693	291	0	38.27	3//0	3//0	3//0	3//0	151020000	15	27			-1	10068000	441110	431660	524320	240750	253550	381100	538130	530270	542040	2244400	2298800	1641900	5517800	5611400	6842300	3194800	4856000	5853500	4012100	4667600	5384700	3179700	4019400	2750400	TRUE	FALSE	TRUE
TGME49_244560-t26_1-p1		TGME49_244560-t26_1-p1	TGME49_244560-t26_1-p1	TGME49_244560-t26_1-p1 transcript=TGME49_244560-t26_1; gene=TGME49_244560; organism=Toxoplasma_gondii_ME49; gene_product=heat shock protein 90, putative; transcript_product=heat shock protein 90, putative; location=TGME49_chrVI:3358480-3362144(+); protein_	1	3	4.1	96.822	847	0	39.143	0//0	0//0	0//0	3//0	6748300	47	5			-1	143580											78989	64592											465070	464160	FALSE	TRUE	FALSE
TGME49_244840-t26_1-p1		TGME49_244840-t26_1-p1	TGME49_244840-t26_1-p1	TGME49_244840-t26_1-p1 transcript=TGME49_244840-t26_1; gene=TGME49_244840; organism=Toxoplasma_gondii_ME49; gene_product=zinc knuckle domain-containing protein; transcript_product=zinc knuckle domain-containing protein; location=TGME49_chrVI:3520563-352459	1	4	16.4	24.157	219	0	25.681	0//0	3//0	0//0	0//0	14466000	12	5			-1	1205500				464060	250420	491000										5106500	2315700	8443600							FALSE	TRUE	FALSE
TGME49_245450-t26_1-p1		TGME49_245450-t26_1-p1	TGME49_245450-t26_1-p1	TGME49_245450-t26_1-p1 transcript=TGME49_245450-t26_1; gene=TGME49_245450; organism=Toxoplasma_gondii_ME49; gene_product=hypothetical protein; transcript_product=hypothetical protein; location=TGME49_chrXII:2280248-2281505(+); protein_length=134; sequence_	1	2	14.9	15.379	134	0	19.699	0//0	0//0	0//0	3//0	2384500	8	6			-1	298060												298060												325540	FALSE	TRUE	FALSE
TGME49_245460-t26_1-p1		TGME49_245460-t26_1-p1	TGME49_245460-t26_1-p1	TGME49_245460-t26_1-p1 transcript=TGME49_245460-t26_1; gene=TGME49_245460; organism=Toxoplasma_gondii_ME49; gene_product=ribosomal protein RPS8; transcript_product=ribosomal protein RPS8; location=TGME49_chrXII:2284189-2287999(-); protein_length=205; seque	1	8	41	23.561	205	0	121.37	2//0	3//0	3//0	3//0	64242000	10	29			-1	6424200							1149500	532090	1293100	1551300	996060	902090							3325100	1207600	4398700	2206600	1716300	1541900	TRUE	FALSE	FALSE
TGME49_245470-t26_1-p1		TGME49_245470-t26_1-p1	TGME49_245470-t26_1-p1	TGME49_245470-t26_1-p1 transcript=TGME49_245470-t26_1; gene=TGME49_245470; organism=Toxoplasma_gondii_ME49; gene_product=mitotic checkpoint protein, BUB3 family protein; transcript_product=mitotic checkpoint protein, BUB3 family protein; location=TGME49_ch	1	5	21.7	36.574	332	0	87.323	3//0	0//0	3//0	3//0	78419000	17	22			-1	4612900	51229	90521	36460				1148100	679310	947370	754350	486960	418650	1975100	2983600	1399900				3840900	2853000	4414000	1589000	1285100	967890	TRUE	FALSE	TRUE
TGME49_245490-t26_1-p1		TGME49_245490-t26_1-p1	TGME49_245490-t26_1-p1	TGME49_245490-t26_1-p1 transcript=TGME49_245490-t26_1; gene=TGME49_245490; organism=Toxoplasma_gondii_ME49; gene_product=microneme protein MIC8; transcript_product=microneme protein MIC8; location=TGME49_chrXII:2306394-2308448(+); protein_length=684; seque	1	10	25.4	74.647	684	0	89.471	0//0	0//0	3//0	3//0	88271000	28	23			-1	3152500							400350	390850	330120	785780	666940	578500							4099700	4478000	3270900	1290700	1926000	1882000	FALSE	TRUE	FALSE
TGME49_245620-t26_1-p1		TGME49_245620-t26_1-p1	TGME49_245620-t26_1-p1	TGME49_245620-t26_1-p1 transcript=TGME49_245620-t26_1; gene=TGME49_245620; organism=Toxoplasma_gondii_ME49; gene_product=ribosomal-ubiquitin protein RPS27A; transcript_product=ribosomal-ubiquitin protein RPS27A; location=TGME49_chrXII:2435543-2437627(-); p	1	2	13	17.321	154	0	21.579	0//0	0//0	0//0	3//0	32651000	4	5			-1	8162600										3537800	2367100	2257700										1674600	1340100	1257100	FALSE	TRUE	FALSE
TGME49_245680-t26_1-p1		TGME49_245680-t26_1-p1	TGME49_245680-t26_1-p1	TGME49_245680-t26_1-p1 transcript=TGME49_245680-t26_1; gene=TGME49_245680; organism=Toxoplasma_gondii_ME49; gene_product=ribosomal protein RPL21; transcript_product=ribosomal protein RPL21; location=TGME49_chrXII:2465663-2466136(+); protein_length=157; seq	1	4	29.3	17.894	157	0	30.675	0//0	0//0	3//0	3//0	59585000	9	15			-1	6620600							1300100	1159400	1262200	946860	625000	1326900							1840600	3494100	3188900	2377500	1668600	2191800	FALSE	TRUE	FALSE
TGME49_246500-t26_1-p1		TGME49_246500-t26_1-p1	TGME49_246500-t26_1-p1	TGME49_246500-t26_1-p1 transcript=TGME49_246500-t26_1; gene=TGME49_246500; organism=Toxoplasma_gondii_ME49; gene_product=surp module domain-containing protein; transcript_product=surp module domain-containing protein; location=TGME49_chrXII:2804225-2808694	1	3	7.9	71.701	658	0	41.482	0//0	0//0	0//0	3//0	6934100	24	6			-1	288920										288920												845710			FALSE	TRUE	FALSE
TGME49_246560-t26_1-p1		TGME49_246560-t26_1-p1	TGME49_246560-t26_1-p1	TGME49_246560-t26_1-p1 transcript=TGME49_246560-t26_1; gene=TGME49_246560; organism=Toxoplasma_gondii_ME49; gene_product=vacuolar ATP synthase subunit g, putative; transcript_product=vacuolar ATP synthase subunit g, putative; location=TGME49_chrXII:2857066	1	2	33.6	14.837	131	0	169.84	0//0	0//0	3//0	3//0	87059000	6	20			-1	14510000							451270	592730	342010	3407800	4325000	5391100							1224200	1448200	1005500	2127600	3246200	3984800	FALSE	TRUE	FALSE
TGME49_246730-t26_1-p1		TGME49_246730-t26_1-p1	TGME49_246730-t26_1-p1	TGME49_246730-t26_1-p1 transcript=TGME49_246730-t26_1; gene=TGME49_246730; organism=Toxoplasma_gondii_ME49; gene_product=hypothetical protein; transcript_product=hypothetical protein; location=TGME49_chrXII:2948125-2951541(+); protein_length=349; sequence_	1	2	5.4	39.975	349	0	21.843	0//0	0//0	0//0	2//0	5674200	16	2			-1	354640										142200	212430											277500	471290		FALSE	TRUE	FALSE
TGME49_247510-t26_1-p1		TGME49_247510-t26_1-p1	TGME49_247510-t26_1-p1	TGME49_247510-t26_1-p1 transcript=TGME49_247510-t26_1; gene=TGME49_247510; organism=Toxoplasma_gondii_ME49; gene_product=fructose-bisphospatase II; transcript_product=fructose-bisphospatase II; location=TGME49_chrXII:3385801-3389686(+); protein_length=381;	1	8	24.1	42.397	381	0	127.7	0//0	0//0	0//0	3//0	123790000	21	24			-1	5894500										2546900	1405500	1942100										5399700	5458900	5325300	FALSE	TRUE	FALSE
TGME49_247520-t26_1-p1		TGME49_247520-t26_1-p1	TGME49_247520-t26_1-p1	TGME49_247520-t26_1-p1 transcript=TGME49_247520-t26_1; gene=TGME49_247520; organism=Toxoplasma_gondii_ME49; gene_product=hypothetical protein; transcript_product=hypothetical protein; location=TGME49_chrXII:3391763-3392533(-); protein_length=256; sequence_	1	5	27.3	26.535	256	0	102.91	0//0	2//0	3//0	3//0	325630000	11	42			-1	29603000				475510	500820		7139700	6095800	6143100	3535100	3358100	2354400				6168100	8139100		23759000	23442000	22011000	4752400	5165200	3999300	FALSE	TRUE	FALSE
TGME49_247550-t26_1-p1		TGME49_247550-t26_1-p1	TGME49_247550-t26_1-p1	TGME49_247550-t26_1-p1 transcript=TGME49_247550-t26_1; gene=TGME49_247550; organism=Toxoplasma_gondii_ME49; gene_product=heat shock protein HSP60; transcript_product=heat shock protein HSP60; location=TGME49_chrXII:3410667-3414639(-); protein_length=575; s	1	26	60.9	60.913	575	0	323.31	1//0	1//0	3//0	3//0	1452300000	30	198			-1	48411000							2592300	1813800	2140800	16797000	12328000	12738000							27731000	26156000	24047000	52764000	46529000	47590000	FALSE	FALSE	FALSE
TGME49_247770-t26_1-p1		TGME49_247770-t26_1-p1	TGME49_247770-t26_1-p1	TGME49_247770-t26_1-p1 transcript=TGME49_247770-t26_1; gene=TGME49_247770; organism=Toxoplasma_gondii_ME49; gene_product=hypothetical protein; transcript_product=hypothetical protein; location=TGME49_chrXII:3579927-3580430(+); protein_length=167; sequence_	1	4	32.9	19.264	167	0	27.244	0//0	0//0	0//0	3//0	75218000	10	9			-1	7521800										2348700	2322300	2850800										3528900	3192800	3255000	FALSE	TRUE	FALSE
TGME49_248340-t26_1-p1		TGME49_248340-t26_1-p1	TGME49_248340-t26_1-p1	TGME49_248340-t26_1-p1 transcript=TGME49_248340-t26_1; gene=TGME49_248340; organism=Toxoplasma_gondii_ME49; gene_product=GTP-binding nuclear protein ran/tc4; transcript_product=GTP-binding nuclear protein ran/tc4; location=TGME49_chrXII:3816745-3819802(+);	1	6	35.8	25.997	229	0	71.55	2//0	0//0	2//0	3//0	37791000	14	15			-1	2699400	43169							77874	98662	586330	882720	1010600	1198800									1216200	1469400	1363100	TRUE	FALSE	FALSE
TGME49_248390-t26_1-p1		TGME49_248390-t26_1-p1	TGME49_248390-t26_1-p1	TGME49_248390-t26_1-p1 transcript=TGME49_248390-t26_1; gene=TGME49_248390; organism=Toxoplasma_gondii_ME49; gene_product=ribosomal protein RPL26; transcript_product=ribosomal protein RPL26; location=TGME49_chrXII:3830586-3831607(-); protein_length=141; seq	1	7	41.1	16.309	141	0	128.4	3//0	3//0	3//0	3//0	390930000	7	43			-1	55847000	431320	786870	500060	364170	331620	544660	12523000	9017600	10502000	7080100	6942200	6823200	3687500	5751100	4731100	3130000	3570900	5189800	27419000	21569000	26238000	4875300	5043000	4614500	TRUE	FALSE	TRUE
TGME49_248480-t26_1-p1		TGME49_248480-t26_1-p1	TGME49_248480-t26_1-p1	TGME49_248480-t26_1-p1 transcript=TGME49_248480-t26_1; gene=TGME49_248480; organism=Toxoplasma_gondii_ME49; gene_product=ribosomal protein RPS9; transcript_product=ribosomal protein RPS9; location=TGME49_chrXII:3884353-3886214(+); protein_length=188; seque	1	7	39.4	21.684	188	0	62.082	1//0	0//0	3//0	2//0	110270000	9	39			-1	12252000							5029600	4572300	1939000	311110		400110							9214200	8733400	7034700				FALSE	FALSE	FALSE
TGME49_249180-t26_1-p1		TGME49_249180-t26_1-p1	TGME49_249180-t26_1-p1	TGME49_249180-t26_1-p1 transcript=TGME49_249180-t26_1; gene=TGME49_249180; organism=Toxoplasma_gondii_ME49; gene_product=bifunctional dihydrofolate reductase-thymidylate synthase; transcript_product=bifunctional dihydrofolate reductase-thymidylate synthase	1	6	20.2	68.751	610	0	46.816	0//0	0//0	0//0	3//0	42056000	32	15			-1	1314300										459530	413920	440810										2074800	1706500	1774500	FALSE	TRUE	FALSE
TGME49_249250-t26_1-p1		TGME49_249250-t26_1-p1	TGME49_249250-t26_1-p1	TGME49_249250-t26_1-p1 transcript=TGME49_249250-t26_1; gene=TGME49_249250; organism=Toxoplasma_gondii_ME49; gene_product=ribosomal protein RPL35A; transcript_product=ribosomal protein RPL35A; location=TGME49_chrXII:4397271-4398997(+); protein_length=112; s	1	5	42.9	12.847	112	0	67.864	0//0	0//0	3//0	3//0	167610000	6	24			-1	27934000							2229200	1604600	2118500	7218000	7065300	7698500							5396500	4105300	5349000	4194900	4225200	4499000	FALSE	TRUE	FALSE
TGME49_249270-t26_1-p1		TGME49_249270-t26_1-p1	TGME49_249270-t26_1-p1	TGME49_249270-t26_1-p1 transcript=TGME49_249270-t26_1; gene=TGME49_249270; organism=Toxoplasma_gondii_ME49; gene_product=protein disulfide isomerase-related protein (provisional), putative; transcript_product=protein disulfide isomerase-related protein (pr	1	2	4.8	59.94	547	0	29.248	0//0	0//0	0//0	3//0	10835000	26	3			-1	416740										83574	99886	233270										378240	513940	560970	FALSE	TRUE	FALSE
TGME49_249570-t26_1-p1		TGME49_249570-t26_1-p1	TGME49_249570-t26_1-p1	TGME49_249570-t26_1-p1 transcript=TGME49_249570-t26_1; gene=TGME49_249570; organism=Toxoplasma_gondii_ME49; gene_product=hypothetical protein; transcript_product=hypothetical protein; location=TGME49_chrXII:4649551-4656726(-); protein_length=274; sequence_	1	2	12	31.861	274	0	12.569	0//0	2//1	0//0	0//0	5579700	12	4			-1	464970				281510	44008	139450										2859900	1189400	1845700							FALSE	TRUE	FALSE
TGME49_249590-t26_1-p1		TGME49_249590-t26_1-p1	TGME49_249590-t26_1-p1	TGME49_249590-t26_1-p1 transcript=TGME49_249590-t26_1; gene=TGME49_249590; organism=Toxoplasma_gondii_ME49; gene_product=proteasome subunit alpha type 5-2, putative; transcript_product=proteasome subunit alpha type 5-2, putative; location=TGME49_chrXII:466	1	2	16.3	28.279	258	0	19.889	0//0	0//0	3//0	3//0	35193000	12	13			-1	2932800							157180	208430	195360	804590	736290	830950							997190	1568900	994110	711740	741350	843800	FALSE	TRUE	FALSE
TGME49_249900-t26_1-p1		TGME49_249900-t26_1-p1	TGME49_249900-t26_1-p1	TGME49_249900-t26_1-p1 transcript=TGME49_249900-t26_1; gene=TGME49_249900; organism=Toxoplasma_gondii_ME49; gene_product=adenine nucleotide translocator, putative; transcript_product=adenine nucleotide translocator, putative; location=TGME49_chrXII:4937491	1	3	11.6	35.255	318	0	19.759	0//0	0//0	2//0	2//0	11053000	21	3			-1	526350							132460		75672	211100		107120							683330		716620				FALSE	TRUE	FALSE
TGME49_249910-t26_1-p1		TGME49_249910-t26_1-p1	TGME49_249910-t26_1-p1	TGME49_249910-t26_1-p1 transcript=TGME49_249910-t26_1; gene=TGME49_249910; organism=Toxoplasma_gondii_ME49; gene_product=mitochondria-associated granulocyte macrophage CSF signaling molecule, putative; transcript_product=mitochondria-associated granulocyte	1	5	45.6	14.639	136	0	60.576	0//0	1//0	3//0	3//0	33829000	7	20			-1	4832700							822820	1379600	1445000	223530	494670	467020							1730400	2090300	2650700	554980	1396300	1453800	FALSE	TRUE	FALSE
TGME49_250810-t26_1-p1		TGME49_250810-t26_1-p1	TGME49_250810-t26_1-p1	TGME49_250810-t26_1-p1 transcript=TGME49_250810-t26_1; gene=TGME49_250810; organism=Toxoplasma_gondii_ME49; gene_product=ribosomal protein RPL35; transcript_product=ribosomal protein RPL35; location=TGME49_chrXII:5238613-5240975(-); protein_length=178; seq	1	8	28.7	20.069	178	0	124.98	3//0	3//0	3//0	3//0	1551600000	5	62			-1	310320000	1902000	2160800	1722800	1628300	1296100	1132500	20064000	15172000	19925000	102820000	64716000	77789000	13954000	13553000	13987000	12010000	11977000	9260600	29939000	29086000	25340000	42230000	44690000	58026000	TRUE	FALSE	TRUE
TGME49_250830-t26_1-p1		TGME49_250830-t26_1-p1	TGME49_250830-t26_1-p1	TGME49_250830-t26_1-p1 transcript=TGME49_250830-t26_1; gene=TGME49_250830; organism=Toxoplasma_gondii_ME49; gene_product=SAC3/GANP family protein; transcript_product=SAC3/GANP family protein; location=TGME49_chrXII:5251921-5255921(+); protein_length=376; s	1	2	8.2	41.072	376	0	20.737	0//0	0//0	1//0	3//0	9667600	12	5			-1	805630									88732	227320	204260	285310										332710	339880	467420	FALSE	TRUE	FALSE
TGME49_251500-t26_1-p1		TGME49_251500-t26_1-p1	TGME49_251500-t26_1-p1	TGME49_251500-t26_1-p1 transcript=TGME49_251500-t26_1; gene=TGME49_251500; organism=Toxoplasma_gondii_ME49; gene_product=eukaryotic initiation factor-3, subunit 3, putative; transcript_product=eukaryotic initiation factor-3, subunit 3, putative; location=T	1	5	19	65.713	600	0	83.1	0//0	0//0	2//0	3//0	32357000	23	10			-1	1406800									92573	740530	376330	197390									1262200	1229100	1032500	1090700	FALSE	TRUE	FALSE
TGME49_251690-t26_1-p1		TGME49_251690-t26_1-p1	TGME49_251690-t26_1-p1	TGME49_251690-t26_1-p1 transcript=TGME49_251690-t26_1; gene=TGME49_251690; organism=Toxoplasma_gondii_ME49; gene_product=seryl-tRNA synthetase, cytoplasmic, putative; transcript_product=seryl-tRNA synthetase, cytoplasmic, putative; location=TGME49_chrXII:5	1	14	33.6	54.116	482	0	159.11	0//0	0//0	1//2	3//0	253620000	30	32			-1	8454100							50913	43809	53156	2504200	2792500	3009500							493660	655130	544940	8549800	13451000	10907000	FALSE	TRUE	FALSE
TGME49_251780-t26_1-p1		TGME49_251780-t26_1-p1	TGME49_251780-t26_1-p1	TGME49_251780-t26_1-p1 transcript=TGME49_251780-t26_1; gene=TGME49_251780; organism=Toxoplasma_gondii_ME49; gene_product=heat shock protein; transcript_product=heat shock protein; location=TGME49_chrXII:5583680-5588646(-); protein_length=728; sequence_SO=c	1	3	5.5	78.25	728	0	27.352	0//0	0//0	0//0	3//0	4097300	41	7			-1	99934										58020		41914										290130		234610	FALSE	TRUE	FALSE
TGME49_251810-t26_1-p1		TGME49_251810-t26_1-p1	TGME49_251810-t26_1-p1	TGME49_251810-t26_1-p1 transcript=TGME49_251810-t26_1; gene=TGME49_251810; organism=Toxoplasma_gondii_ME49; gene_product=translation initiation factor eIF-5A, putative; transcript_product=translation initiation factor eIF-5A, putative; location=TGME49_chrX	1	5	52.2	17.468	161	0	90.249	0//0	0//0	3//0	3//0	57129000	10	25			-1	5712900							408750	258040	261960	1547400	1368400	1868400							2169900	1629100	1406300	1366300	1523500	1344900	FALSE	TRUE	FALSE
TGME49_251840-t26_1-p1		TGME49_251840-t26_1-p1	TGME49_251840-t26_1-p1	TGME49_251840-t26_1-p1 transcript=TGME49_251840-t26_1; gene=TGME49_251840; organism=Toxoplasma_gondii_ME49; gene_product=hypothetical protein; transcript_product=hypothetical protein; location=TGME49_chrXII:5607652-5610066(+); protein_length=477; sequence_	1	2	6.3	51.123	477	0	16.052	3//0	0//0	0//0	3//0	14125000	21	5			-1	672610	175310	179430	128430							87518	70100	31831	3617300	4083400	1959500							285660	260130	148490	TRUE	FALSE	TRUE
TGME49_254000-t26_1-p1		TGME49_254000-t26_1-p1	TGME49_254000-t26_1-p1	TGME49_254000-t26_1-p1 transcript=TGME49_254000-t26_1; gene=TGME49_254000; organism=Toxoplasma_gondii_ME49; gene_product=hypothetical protein; transcript_product=hypothetical protein; location=TGME49_chrIII:1393292-1394722(-); protein_length=476; sequence_	1	2	12.2	51.168	476	0	37.178	0//0	0//0	0//0	3//0	34198000	21	5			-1	1628500										704660	441120	482710										1549700	1407300	1516300	FALSE	TRUE	FALSE
TGME49_254030-t26_1-p1		TGME49_254030-t26_1-p1	TGME49_254030-t26_1-p1	TGME49_254030-t26_1-p1 transcript=TGME49_254030-t26_1; gene=TGME49_254030; organism=Toxoplasma_gondii_ME49; gene_product=zinc finger CDGSH-type domain-containing protein; transcript_product=zinc finger CDGSH-type domain-containing protein; location=TGME49_	1	6	78.8	13.162	118	0	74.713	0//0	0//0	3//0	3//0	159910000	6	28			-1	26652000							545030	711810	529360	8958600	7523400	8384100							1172200	1816400	1233900	6917500	5036400	7167700	FALSE	TRUE	FALSE
TGME49_254440-t26_1-p1		TGME49_254440-t26_1-p1	TGME49_254440-t26_1-p1	TGME49_254440-t26_1-p1 transcript=TGME49_254440-t26_1; gene=TGME49_254440; organism=Toxoplasma_gondii_ME49; gene_product=ribosomal protein RPL12; transcript_product=ribosomal protein RPL12; location=TGME49_chrIII:1740149-1743143(-); protein_length=165; seq	1	6	35.8	17.821	165	0	323.31	3//0	3//0	3//0	3//0	1162800000	9	70			-1	129200000	512300	437360	586210	648870	280300	300880	3637800	3358000	3778800	40332000	40700000	34626000	5602400	4429800	7781500	7419500	5438500	3480800	8600800	9896000	9547200	41897000	45250000	40865000	TRUE	FALSE	TRUE
TGME49_254620-t26_1-p1		TGME49_254620-t26_1-p1	TGME49_254620-t26_1-p1	TGME49_254620-t26_1-p1 transcript=TGME49_254620-t26_1; gene=TGME49_254620; organism=Toxoplasma_gondii_ME49; gene_product=ribosomal protein RPL39; transcript_product=ribosomal protein RPL39; location=TGME49_chrIII:1860696-1861757(-); protein_length=68; sequ	1	2	17.6	8.2748	68	0	74.737	3//0	3//0	3//0	3//0	843100000	3	44			-1	281030000	9766700	7412100	7305900	9276800	5146400	5420600	19421000	18722000	14095000	71225000	54441000	58801000	32206000	19807000	26660000	30753000	21374000	19922000	20012000	22889000	15740000	18834000	16193000	17330000	TRUE	FALSE	TRUE
TGME49_254720-t26_1-p1		TGME49_254720-t26_1-p1	TGME49_254720-t26_1-p1	TGME49_254720-t26_1-p1 transcript=TGME49_254720-t26_1; gene=TGME49_254720; organism=Toxoplasma_gondii_ME49; gene_product=dense granule protein GRA8; transcript_product=dense granule protein GRA8; location=TGME49_chrIII:1904580-1905389(+); protein_length=26	1	11	32.7	28.628	269	0	323.31	3//0	1//1	3//0	3//0	3006000000	9	131			-1	334000000	8724000	9998600	7638100	812060	559290		62958000	40055000	52227000	54286000	45310000	51436000	108870000	75828000	90911000	9708000	8376900		133450000	111860000	133410000	64368000	69306000	70291000	TRUE	FALSE	TRUE
TGME49_256970-t26_1-p1		TGME49_256970-t26_1-p1	TGME49_256970-t26_1-p1	TGME49_256970-t26_1-p1 transcript=TGME49_256970-t26_1; gene=TGME49_256970; organism=Toxoplasma_gondii_ME49; gene_product=vacuolar ATP synthase subunit A, putative; transcript_product=vacuolar ATP synthase subunit A, putative; location=TGME49_chrVIIb:431556	1	8	23.4	68.121	616	0	103.51	0//0	0//0	2//1	3//0	105650000	33	20			-1	3201600								69400	53652	1132700	795850	1150000								1337500	811070	2465300	4262900	5137700	FALSE	TRUE	FALSE
TGME49_257090-t26_1-p1		TGME49_257090-t26_1-p1	TGME49_257090-t26_1-p1	TGME49_257090-t26_1-p1 transcript=TGME49_257090-t26_1; gene=TGME49_257090; organism=Toxoplasma_gondii_ME49; gene_product=NAC domain-containing protein; transcript_product=NAC domain-containing protein; location=TGME49_chrVIIb:4224344-4225423(+); protein_le	1	3	21.2	38.782	359	0	231.76	0//0	0//0	2//1	3//0	34960000	23	12			-1	1520000							68115	149490	38608	534630	513460	215680								1487100		1105300	1129800	1360300	FALSE	TRUE	FALSE
TGME49_257160-t26_1-p1		TGME49_257160-t26_1-p1	TGME49_257160-t26_1-p1	TGME49_257160-t26_1-p1 transcript=TGME49_257160-t26_1; gene=TGME49_257160; organism=Toxoplasma_gondii_ME49; gene_product=hypothetical protein; transcript_product=hypothetical protein; location=TGME49_chrVIIb:4180646-4181104(-); protein_length=152; sequence	1	3	28.9	16.481	152	0	223.75	0//0	0//0	3//0	3//0	515910000	8	31			-1	64489000							1156100	1040000	1421000	9122600	22885000	28865000							5778600	6239000	7048800	6855700	21905000	26033000	FALSE	TRUE	FALSE
TGME49_257380-t26_1-p1		TGME49_257380-t26_1-p1	TGME49_257380-t26_1-p1	TGME49_257380-t26_1-p1 transcript=TGME49_257380-t26_1; gene=TGME49_257380; organism=Toxoplasma_gondii_ME49; gene_product=hypothetical protein; transcript_product=hypothetical protein; location=TGME49_chrVIIb:4081488-4083771(+); protein_length=218; sequence	1	4	42.2	23.918	218	0	42.793	0//0	0//0	0//0	3//0	53583000	9	6			-1	5953600										1902700	1419300	2631600										2383200	1886200	2823900	FALSE	TRUE	FALSE
TGME49_257680-t26_1-p1		TGME49_257680-t26_1-p1	TGME49_257680-t26_1-p1	TGME49_257680-t26_1-p1 transcript=TGME49_257680-t26_1; gene=TGME49_257680; organism=Toxoplasma_gondii_ME49; gene_product=myosin light chain MLC1; transcript_product=myosin light chain MLC1; location=TGME49_chrVIIb:3911290-3913592(+); protein_length=213; se	1	2	18.8	24.124	213	0	18.014	0//0	0//0	0//0	2//0	4332500	9	5			-1	481390											226880	254510											283130	312720	FALSE	TRUE	FALSE
TGME49_258060-t26_1-p1		TGME49_258060-t26_1-p1	TGME49_258060-t26_1-p1	TGME49_258060-t26_1-p1 transcript=TGME49_258060-t26_1; gene=TGME49_258060; organism=Toxoplasma_gondii_ME49; gene_product=myosin heavy chain, putative; transcript_product=myosin heavy chain, putative; location=TGME49_chrVIIb:3614194-3618107(+); protein_leng	1	3	20.2	23.352	208	0	21.409	0//0	0//0	0//0	2//1	17739000	11	3			-1	1612600										729460	384540	498590										1178000		549450	FALSE	TRUE	FALSE
TGME49_258150-t26_1-p1		TGME49_258150-t26_1-p1;TGME49_325300-t26_1-p1	TGME49_258150-t26_1-p1	TGME49_258150-t26_1-p1 transcript=TGME49_258150-t26_1; gene=TGME49_258150; organism=Toxoplasma_gondii_ME49; gene_product=proteasome subunit alpha type 7, putative; transcript_product=proteasome subunit alpha type 7, putative; location=TGME49_chrVIIb:354800	2	3	26.1	27.081	245	0	45.916	0//0	0//0	0//0	3//0	20658000	12	9			-1;-1	1721500										409210	489000	823300										822730	912380	1026200	FALSE	TRUE	FALSE
TGME49_258390-t26_1-p1		TGME49_258390-t26_1-p1	TGME49_258390-t26_1-p1	TGME49_258390-t26_1-p1 transcript=TGME49_258390-t26_1; gene=TGME49_258390; organism=Toxoplasma_gondii_ME49; gene_product=DnaJ protein, putative; transcript_product=DnaJ protein, putative; location=TGME49_chrVIIb:3441057-3442643(-); protein_length=397; sequ	1	11	36.5	44.653	397	0	134.54	1//0	0//0	3//0	3//0	152090000	24	47			-1	6337000							422050	400240	501840	1970800	1727100	1314900							3161600	3753000	3680700	5738900	5295000	3741900	FALSE	FALSE	FALSE
TGME49_258580-t26_1-p1		TGME49_258580-t26_1-p1	TGME49_258580-t26_1-p1	TGME49_258580-t26_1-p1 transcript=TGME49_258580-t26_1; gene=TGME49_258580; organism=Toxoplasma_gondii_ME49; gene_product=rhoptry protein ROP17; transcript_product=rhoptry protein ROP17; location=TGME49_chrVIIb:3322124-3323950(-); protein_length=608; sequen	1	9	22.2	69.087	608	0	81.613	3//0	0//0	3//0	3//0	147110000	34	47			-1	4326900	132110	189100	100660				607870	670450	631290	602140	672580	720680	6399400	7830500	5395500				3666900	5992400	6484600	2762100	2787400	3457600	TRUE	FALSE	TRUE
TGME49_259240-t26_1-p1		TGME49_259240-t26_1-p1	TGME49_259240-t26_1-p1	TGME49_259240-t26_1-p1 transcript=TGME49_259240-t26_1; gene=TGME49_259240; organism=Toxoplasma_gondii_ME49; gene_product=ribosomal protein RPS21; transcript_product=ribosomal protein RPS21; location=TGME49_chrVIIb:2847583-2848777(-); protein_length=82; seq	1	6	51.2	9.0341	82	0	128.48	0//0	0//0	3//0	3//0	195650000	6	30			-1	32609000							4310400	4109400	4103300	6645600	6178300	7261700							8644100	7552400	9413200	4890200	4365100	6256000	FALSE	TRUE	FALSE
TGME49_259710-t26_1-p1		TGME49_259710-t26_1-p1	TGME49_259710-t26_1-p1	TGME49_259710-t26_1-p1 transcript=TGME49_259710-t26_1; gene=TGME49_259710; organism=Toxoplasma_gondii_ME49; gene_product=protein kinase; transcript_product=protein kinase; location=TGME49_chrVIIb:2700279-2703720(+); protein_length=251; sequence_SO=chromoso	1	4	18.3	28.945	251	0	55.358	0//0	0//0	0//0	3//0	15873000	16	7			-1	992070										280190	286120	425760										632770	734630	744160	FALSE	TRUE	FALSE
TGME49_260260-t26_1-p1		TGME49_260260-t26_1-p1	TGME49_260260-t26_1-p1	TGME49_260260-t26_1-p1 transcript=TGME49_260260-t26_1; gene=TGME49_260260; organism=Toxoplasma_gondii_ME49; gene_product=ribosomal protein RPP1; transcript_product=ribosomal protein RPP1; location=TGME49_chrVIIb:2415053-2416856(-); protein_length=179; sequ	1	3	43.6	18.802	179	0	323.31	1//0	2//0	0//0	3//0	186320000	9	20			-1	20703000	162470			84234		149870				9351600	5251400	5703100	1403600			1443300		2847000				10211000	5593400	6035300	FALSE	FALSE	FALSE
TGME49_260490-t26_1-p1		TGME49_260490-t26_1-p1	TGME49_260490-t26_1-p1	TGME49_260490-t26_1-p1 transcript=TGME49_260490-t26_1; gene=TGME49_260490; organism=Toxoplasma_gondii_ME49; gene_product=hypothetical protein; transcript_product=hypothetical protein; location=TGME49_chrVIIb:2206884-2212351(+); protein_length=1694; sequenc	1	2	1.9	182.87	1694	0	10.265	0//0	0//0	0//0	3//0	123540000	77	2			-1	1604400										587150	524410	492850										4488500	5411400	5225800	FALSE	TRUE	FALSE
TGME49_260870-t26_1-p1		TGME49_260870-t26_1-p1	TGME49_260870-t26_1-p1	TGME49_260870-t26_1-p1 transcript=TGME49_260870-t26_1; gene=TGME49_260870; organism=Toxoplasma_gondii_ME49; gene_product=zinc finger cdgsh type protein; transcript_product=zinc finger cdgsh type protein; location=TGME49_chrVIIb:1993620-1995879(-); protein_	1	5	37.2	21.367	196	0	97.619	0//0	0//0	3//0	3//0	191050000	9	37			-1	21228000							1083400	316200	897800	7274900	5013100	6642900							3348800	1583800	3019400	6597200	5942500	6818200	FALSE	TRUE	FALSE
TGME49_261250-t26_1-p1		TGME49_261250-t26_1-p1	TGME49_261250-t26_1-p1	TGME49_261250-t26_1-p1 transcript=TGME49_261250-t26_1; gene=TGME49_261250; organism=Toxoplasma_gondii_ME49; gene_product=histone H2A1; transcript_product=histone H2A1; location=TGME49_chrVIIb:1806965-1807507(-); protein_length=180; sequence_SO=chromosome;	1	4	26.1	19.546	180	0	87.683	2//1	3//0	3//0	3//0	645850000	9	47			-1	71761000	374940	338830	81320	324680	459290	389650	3174700	3765400	2621400	24717000	18123000	17391000	5115800	3952300	1227900	4453600	7893100	5925500	6496700	9810900	7591300	22099000	20567000	19829000	TRUE	FALSE	TRUE
TGME49_261440-t26_1-p1		TGME49_261440-t26_1-p1	TGME49_261440-t26_1-p1	TGME49_261440-t26_1-p1 transcript=TGME49_261440-t26_1; gene=TGME49_261440; organism=Toxoplasma_gondii_ME49; gene_product=ARM repeats containing protein; transcript_product=ARM repeats containing protein; location=TGME49_chrVIIb:1750851-1756273(+); protein_	1	2	8	30.509	274	0	13.062	0//0	0//0	0//0	3//0	38495000	14	5			-1	2749600										917470	850240	981920										1617400	1704000	1772500	FALSE	TRUE	FALSE
TGME49_261570-t26_1-p1		TGME49_261570-t26_1-p1	TGME49_261570-t26_1-p1	TGME49_261570-t26_1-p1 transcript=TGME49_261570-t26_1; gene=TGME49_261570; organism=Toxoplasma_gondii_ME49; gene_product=ribosomal protein RPL7A; transcript_product=ribosomal protein RPL7A; location=TGME49_chrVIIb:1652920-1655805(+); protein_length=276; se	1	12	42	31.031	276	0	142.78	0//0	0//0	3//0	3//0	337400000	16	47			-1	21087000							541250	594630	328320	7258600	6038500	6325900							2343900	4119900	2531600	15140000	12024000	13190000	FALSE	TRUE	FALSE
TGME49_261580-t26_1-p1		TGME49_261580-t26_1-p1	TGME49_261580-t26_1-p1	TGME49_261580-t26_1-p1 transcript=TGME49_261580-t26_1; gene=TGME49_261580; organism=Toxoplasma_gondii_ME49; gene_product=histone H2AX; transcript_product=histone H2AX; location=TGME49_chrVIIb:1648939-1649346(-); protein_length=135; sequence_SO=chromosome;	1	2	34.1	14.51	135	0	41.313	3//0	3//0	3//0	3//0	96888000	6	21			-1	16148000	543300	547840	452610	447910	427430	376550	1342900	1200800	772140	3609100	2900900	3526400	3577200	2386300	3163500	3021000	3548000	2650700	2650400	2811900	1651500	2056200	1748000	2292800	TRUE	FALSE	TRUE
TGME49_261740-t26_1-p1		TGME49_261740-t26_1-p1	TGME49_261740-t26_1-p1	TGME49_261740-t26_1-p1 transcript=TGME49_261740-t26_1; gene=TGME49_261740; organism=Toxoplasma_gondii_ME49; gene_product=hypothetical protein; transcript_product=hypothetical protein; location=TGME49_chrVIIb:1553652-1554047(-); protein_length=131; sequence	1	2	28.2	14.158	131	0	14.361	2//1	3//0	1//1	3//0	43193000	5	11			-1	8638600	428850	174330	343680	1693200	1750100	1683600	336170	594800		448780	444300	740810	3348500	1068300	2969600	5868200	8414100	10357000	779760	1721800		429640	483580	793880	TRUE	FALSE	TRUE
TGME49_261950-t26_1-p1		TGME49_261950-t26_1-p1	TGME49_261950-t26_1-p1	TGME49_261950-t26_1-p1 transcript=TGME49_261950-t26_1; gene=TGME49_261950; organism=Toxoplasma_gondii_ME49; gene_product=ATP synthase beta subunit ATP-B; transcript_product=ATP synthase beta subunit ATP-B; location=TGME49_chrVIIb:1481422-1484519(-); protei	1	28	66.8	59.916	560	0	323.31	3//0	3//0	3//0	3//0	2352400000	30	264			-1	78414000	147790	192080	149200	129620	100880		3978300	3589000	4304100	22875000	20290000	22658000	3800900	5235200	5708400	4646400	6991400		44536000	46187000	46294000	72207000	79020000	84584000	TRUE	FALSE	TRUE
TGME49_262050-t26_1-p1		TGME49_262050-t26_1-p1	TGME49_262050-t26_1-p1	TGME49_262050-t26_1-p1 transcript=TGME49_262050-t26_1; gene=TGME49_262050; organism=Toxoplasma_gondii_ME49; gene_product=rhoptry kinase family protein ROP39; transcript_product=rhoptry kinase family protein ROP39; location=TGME49_chrVIIb:1407193-1408959(+)	1	4	9.4	65.132	588	0	25.722	0//0	0//0	3//0	3//0	51032000	23	8			-1	2218800							408450	598390	525830	258570	221640	205920							4101400	4175200	3793100				FALSE	TRUE	FALSE
TGME49_262620-t26_1-p1		TGME49_262620-t26_1-p1	TGME49_262620-t26_1-p1	TGME49_262620-t26_1-p1 transcript=TGME49_262620-t26_1; gene=TGME49_262620; organism=Toxoplasma_gondii_ME49; gene_product=RNA recognition motif-containing protein; transcript_product=RNA recognition motif-containing protein; location=TGME49_chrVIIb:1119507-	1	6	27.3	31.76	293	0	230.42	0//0	2//0	0//0	3//0	89630000	19	17			-1	4717400										1450700	1737900	1528700										3849600	4097500	3958600	FALSE	TRUE	FALSE
TGME49_262670-t26_1-p1		TGME49_262670-t26_1-p1	TGME49_262670-t26_1-p1	TGME49_262670-t26_1-p1 transcript=TGME49_262670-t26_1; gene=TGME49_262670; organism=Toxoplasma_gondii_ME49; gene_product=ribosomal protein RPL18A; transcript_product=ribosomal protein RPL18A; location=TGME49_chrVIIb:1092681-1094792(+); protein_length=183;	1	8	45.4	21.33	183	0	242.54	1//0	1//0	3//0	3//0	470610000	10	43			-1	47061000							2112000	1807600	1449000	13479000	14418000	13796000							8455700	7285100	7900900	14468000	17571000	17045000	FALSE	FALSE	FALSE
TGME49_262690-t26_1-p1		TGME49_262690-t26_1-p1	TGME49_262690-t26_1-p1	TGME49_262690-t26_1-p1 transcript=TGME49_262690-t26_1; gene=TGME49_262690; organism=Toxoplasma_gondii_ME49; gene_product=ribosomal protein RPL27; transcript_product=ribosomal protein RPL27; location=TGME49_chrVIIb:1080134-1081836(+); protein_length=146; se	1	3	17.1	16.802	146	0	20.179	0//0	0//0	3//0	3//0	93637000	7	9			-1	13377000							476430	367040	512280	3048800	4719700	4252500							1973600	1792800	2177200	2327900	3469300	2699100	FALSE	TRUE	FALSE
TGME49_262920-t26_1-p1		TGME49_262920-t26_1-p1	TGME49_262920-t26_1-p1	TGME49_262920-t26_1-p1 transcript=TGME49_262920-t26_1; gene=TGME49_262920; organism=Toxoplasma_gondii_ME49; gene_product=trypsin domain-containing protein; transcript_product=trypsin domain-containing protein; location=TGME49_chrVIIb:922803-931563(+); prot	1	23	31.9	104.52	972	0	323.31	3//0	3//0	3//0	3//0	652070000	38	114			-1	17160000	269270	125760	177590	100960	55991	77794	507480	422270	604030	5227300	4783100	4808200	12335000	6624900	8762200	4781400	4345500	4152300	5286500	4204000	7524500	19297000	23299000	22667000	TRUE	FALSE	TRUE
TGME49_263040-t26_1-p1		TGME49_263040-t26_1-p1	TGME49_263040-t26_1-p1	TGME49_263040-t26_1-p1 transcript=TGME49_263040-t26_1; gene=TGME49_263040; organism=Toxoplasma_gondii_ME49; gene_product=ribosomal protein RPS16; transcript_product=ribosomal protein RPS16; location=TGME49_chrVIIb:856869-858555(+); protein_length=211; sequ	1	3	17.1	24.055	211	0	61.195	0//0	0//0	3//0	3//0	20468000	13	9			-1	1574500							475620	458880	430790	209190									1921900	2200000	1886500				FALSE	TRUE	FALSE
TGME49_263050-t26_1-p1		TGME49_263050-t26_1-p1	TGME49_263050-t26_1-p1	TGME49_263050-t26_1-p1 transcript=TGME49_263050-t26_1; gene=TGME49_263050; organism=Toxoplasma_gondii_ME49; gene_product=ribosomal protein RPL13; transcript_product=ribosomal protein RPL13; location=TGME49_chrVIIb:852938-856438(-); protein_length=355; sequ	1	6	16.6	39.682	355	0	43.874	0//0	0//0	3//0	3//0	313900000	19	45			-1	16521000							2174100	2107300	696200	4350300	3618600	3574500							11999000	12609000	12138000	8480400	7442500	6939500	FALSE	TRUE	FALSE
TGME49_263060-t26_1-p1		TGME49_263060-t26_1-p1	TGME49_263060-t26_1-p1	TGME49_263060-t26_1-p1 transcript=TGME49_263060-t26_1; gene=TGME49_263060; organism=Toxoplasma_gondii_ME49; gene_product=Proteasome/cyclosome repeat-containing protein; transcript_product=Proteasome/cyclosome repeat-containing protein; location=TGME49_chrV	1	7	7.3	125.59	1156	0	56.569	0//0	0//0	0//0	3//0	33124000	56	15			-1	591500										213190	206100	172210										1350700	1658500	1363800	FALSE	TRUE	FALSE
TGME49_263080-t26_1-p1		TGME49_263080-t26_1-p1	TGME49_263080-t26_1-p1	TGME49_263080-t26_1-p1 transcript=TGME49_263080-t26_1; gene=TGME49_263080; organism=Toxoplasma_gondii_ME49; gene_product=hypothetical protein; transcript_product=hypothetical protein; location=TGME49_chrVIIb:823077-823478(+); protein_length=133; sequence_S	1	3	33.1	14.407	133	0	151.38	0//0	0//0	3//0	3//0	181600000	8	25			-1	22700000							141130	123060	226360	8395000	6082000	7732400							538600	557210	936220	7632100	6636100	7918300	FALSE	TRUE	FALSE
TGME49_263090-t26_1-p1		TGME49_263090-t26_1-p1	TGME49_263090-t26_1-p1	TGME49_263090-t26_1-p1 transcript=TGME49_263090-t26_1; gene=TGME49_263090; organism=Toxoplasma_gondii_ME49; gene_product=14-3-3 protein; transcript_product=14-3-3 protein; location=TGME49_chrVIIb:813151-815788(+); protein_length=323; sequence_SO=chromosome	1	10	40.2	37.173	323	0	323.31	0//0	0//0	2//0	3//0	156290000	21	26			-1	7442600							228850		138150	3159200	1636500	2279800							2128500		1041700	7920800	4019700	6507200	FALSE	TRUE	FALSE
TGME49_263180-t26_1-p1		TGME49_263180-t26_1-p1	TGME49_263180-t26_1-p1	TGME49_263180-t26_1-p1 transcript=TGME49_263180-t26_1; gene=TGME49_263180; organism=Toxoplasma_gondii_ME49; gene_product=myosin D; transcript_product=myosin D; location=TGME49_chrVIIb:739658-747456(-); protein_length=822; sequence_SO=chromosome; SO=protein	1	3	5.7	91.051	822	0	43.345	0//0	0//0	3//0	0//0	8909200	50	8			-1	178180							83749	37569	56865										1299800	696300	955970				FALSE	TRUE	FALSE
TGME49_263280-t26_1-p1		TGME49_263280-t26_1-p1	TGME49_263280-t26_1-p1	TGME49_263280-t26_1-p1 transcript=TGME49_263280-t26_1; gene=TGME49_263280; organism=Toxoplasma_gondii_ME49; gene_product=hypothetical protein; transcript_product=hypothetical protein; location=TGME49_chrVIIb:658976-660464(+); protein_length=235; sequence_S	1	3	24.7	24.896	235	0	23.984	0//0	0//0	0//0	3//0	11163000	6	7			-1	1860400										534530	768060	557840										391160	638990	456950	FALSE	TRUE	FALSE
TGME49_263300-t26_1-p1		TGME49_263300-t26_1-p1	TGME49_263300-t26_1-p1	TGME49_263300-t26_1-p1 transcript=TGME49_263300-t26_1; gene=TGME49_263300; organism=Toxoplasma_gondii_ME49; gene_product=eukaryotic porin protein; transcript_product=eukaryotic porin protein; location=TGME49_chrVIIb:644388-648112(-); protein_length=290; se	1	15	54.8	31.352	290	0	292.47	0//0	0//0	3//0	3//0	504790000	17	70			-1	29694000							4160000	2826400	3360500	6525100	6553900	6267700							23872000	20154000	21263000	15608000	10331000	10101000	FALSE	TRUE	FALSE
TGME49_263320-t26_1-p1		TGME49_263320-t26_1-p1	TGME49_263320-t26_1-p1	TGME49_263320-t26_1-p1 transcript=TGME49_263320-t26_1; gene=TGME49_263320; organism=Toxoplasma_gondii_ME49; gene_product=hypothetical protein; transcript_product=hypothetical protein; location=TGME49_chrVIIb:638754-639965(-); protein_length=403; sequence_S	1	2	7.7	42.137	403	0	13.088	0//0	0//0	0//0	3//0	7243600	26	3			-1	278600										53996	117000	107600										343510	313520	317950	FALSE	TRUE	FALSE
TGME49_263530-t26_1-p1		TGME49_263530-t26_1-p1	TGME49_263530-t26_1-p1	TGME49_263530-t26_1-p1 transcript=TGME49_263530-t26_1; gene=TGME49_263530; organism=Toxoplasma_gondii_ME49; gene_product=chaperonin, putative; transcript_product=chaperonin, putative; location=TGME49_chrVIIb:493203-495249(-); protein_length=127; sequence_S	1	3	23.6	13.862	127	0	34.739	0//0	0//0	3//0	3//0	76647000	9	8			-1	8516300							935860	680630	1030200	2124900	2079400	1665400							2675900	2510600	2765600	2512300	2530500	1979200	FALSE	TRUE	FALSE
TGME49_263630-t26_1-p1		TGME49_263630-t26_1-p1	TGME49_263630-t26_1-p1	TGME49_263630-t26_1-p1 transcript=TGME49_263630-t26_1; gene=TGME49_263630; organism=Toxoplasma_gondii_ME49; gene_product=hypothetical protein; transcript_product=hypothetical protein; location=TGME49_chrVIIb:427614-430148(-); protein_length=136; sequence_S	1	4	34.6	15.488	136	0	323.31	0//0	0//0	3//0	3//0	146580000	9	35			-1	16287000							252140	315590	249570	5806800	4796900	4865800							1317200	1956000	1412900	4330400	4383700	5386400	FALSE	TRUE	FALSE
TGME49_263700-t26_1-p1		TGME49_263700-t26_1-p1	TGME49_263700-t26_1-p1	TGME49_263700-t26_1-p1 transcript=TGME49_263700-t26_1; gene=TGME49_263700; organism=Toxoplasma_gondii_ME49; gene_product=ribosomal protein RPS14; transcript_product=ribosomal protein RPS14; location=TGME49_chrVIIb:385908-387618(+); protein_length=156; sequ	1	10	70.5	16.301	156	0	290.66	3//0	3//0	3//0	3//0	771770000	6	82			-1	128630000	7321800	7374600	5729900	1309500	570300	993420	13204000	13742000	14474000	27265000	18404000	18241000	36504000	36677000	37331000	8160800	8236200	10040000	22829000	25223000	28968000	17875000	16591000	17285000	TRUE	FALSE	TRUE
TGME49_263720-t26_1-p1		TGME49_263720-t26_1-p1	TGME49_263720-t26_1-p1	TGME49_263720-t26_1-p1 transcript=TGME49_263720-t26_1; gene=TGME49_263720; organism=Toxoplasma_gondii_ME49; gene_product=HMG (high mobility group) box domain-containing protein; transcript_product=HMG (high mobility group) box domain-containing protein; lo	1	4	26.2	16.513	145	0	28.078	0//0	0//3	3//0	0//3	34039000	6	12			-1	5673100							1789100	2166200	1717800										3270400	3187000	3123100				FALSE	TRUE	FALSE
TGME49_263990-t26_1-p1		TGME49_263990-t26_1-p1	TGME49_263990-t26_1-p1	TGME49_263990-t26_1-p1 transcript=TGME49_263990-t26_1; gene=TGME49_263990; organism=Toxoplasma_gondii_ME49; gene_product=hypothetical protein; transcript_product=hypothetical protein; location=TGME49_chrVIIb:253942-255202(-); protein_length=134; sequence_S	1	9	77.6	15.406	134	0	122.92	0//0	0//0	2//0	3//0	238020000	7	43			-1	34003000										10155000	12177000	11671000										9905600	11378000	9935800	FALSE	TRUE	FALSE
TGME49_264040-t26_1-p1		TGME49_264040-t26_1-p1	TGME49_264040-t26_1-p1	TGME49_264040-t26_1-p1 transcript=TGME49_264040-t26_1; gene=TGME49_264040; organism=Toxoplasma_gondii_ME49; gene_product=hypothetical protein; transcript_product=hypothetical protein; location=TGME49_chrVIIb:222040-222702(-); protein_length=220; sequence_S	1	7	41.4	24.595	220	0	267.9	2//0	0//0	0//0	3//0	258930000	17	31			-1	15231000										4897600	5049200	5284400										9791100	10840000	12402000	TRUE	FALSE	FALSE
TGME49_264610-t26_1-p1		TGME49_264610-t26_1-p1	TGME49_264610-t26_1-p1	TGME49_264610-t26_1-p1 transcript=TGME49_264610-t26_1; gene=TGME49_264610; organism=Toxoplasma_gondii_ME49; gene_product=RNA recognition motif-containing protein; transcript_product=RNA recognition motif-containing protein; location=TGME49_chrIX:2172332-21	1	19	35.3	44.974	430	0	323.31	0//0	0//0	3//0	3//0	1193600000	15	134			-1	79570000							24156000	18453000	31511000	1893100	2066500	1490000							121820000	101660000	140640000	3954600	4478900	3963600	FALSE	TRUE	FALSE
TGME49_265370-t26_1-p1		TGME49_265370-t26_1-p1	TGME49_265370-t26_1-p1	TGME49_265370-t26_1-p1 transcript=TGME49_265370-t26_1; gene=TGME49_265370; organism=Toxoplasma_gondii_ME49; gene_product=hypothetical protein; transcript_product=hypothetical protein; location=TGME49_chrIX:1603702-1604587(+); protein_length=142; sequence_S	1	5	43.7	16.033	142	0	323.31	0//0	0//0	3//0	3//0	812440000	8	59			-1	101560000							3623000	2604200	3007800	37643000	25276000	29402000							17334000	13378000	11214000	25237000	21371000	25264000	FALSE	TRUE	FALSE
TGME49_266070-t26_1-p1		TGME49_266070-t26_1-p1	TGME49_266070-t26_1-p1	TGME49_266070-t26_1-p1 transcript=TGME49_266070-t26_1; gene=TGME49_266070; organism=Toxoplasma_gondii_ME49; gene_product=ribosomal protein RPL31; transcript_product=ribosomal protein RPL31; location=TGME49_chrIX:1319959-1321330(+); protein_length=120; sequ	1	5	39.2	14.355	120	0	202.7	3//0	2//0	3//0	3//0	740970000	7	55			-1	105850000	1088800	1488700	951650	670300		602260	6032800	5373500	4437200	29094000	28868000	27247000	8911200	10416000	8619500	5515300		5493900	11997000	12057000	9734900	25645000	27260000	22908000	TRUE	FALSE	TRUE
TGME49_266960-t26_1-p1		TGME49_266960-t26_1-p1	TGME49_266960-t26_1-p1	TGME49_266960-t26_1-p1 transcript=TGME49_266960-t26_1; gene=TGME49_266960; organism=Toxoplasma_gondii_ME49; gene_product=beta tubulin; transcript_product=beta tubulin; location=TGME49_chrIX:869327-871380(-); protein_length=449; sequence_SO=chromosome; SO=p	1	29	82.2	50.073	449	0	323.31	0//0	2//0	3//0	3//0	2648000000	19	243			-1	139370000							609440	462990	416450	53667000	42087000	42127000							3536600	3241200	2412000	122660000	109360000	104670000	FALSE	TRUE	FALSE
TGME49_267060-t26_1-p1		TGME49_267060-t26_1-p1	TGME49_267060-t26_1-p1	TGME49_267060-t26_1-p1 transcript=TGME49_267060-t26_1; gene=TGME49_267060; organism=Toxoplasma_gondii_ME49; gene_product=ribosomal protein RPL14; transcript_product=ribosomal protein RPL14; location=TGME49_chrIX:798309-800212(+); protein_length=157; sequen	1	10	45.9	17.878	157	0	101.23	0//0	0//0	3//0	3//0	371370000	7	59			-1	53053000							4272700	3014700	4087800	15055000	12114000	14509000							8939400	9476100	10561000	10189000	11159000	11834000	FALSE	TRUE	FALSE
TGME49_267400-t26_1-p1		TGME49_267400-t26_1-p1	TGME49_267400-t26_1-p1	TGME49_267400-t26_1-p1 transcript=TGME49_267400-t26_1; gene=TGME49_267400; organism=Toxoplasma_gondii_ME49; gene_product=ribosomal protein RPL32; transcript_product=ribosomal protein RPL32; location=TGME49_chrIX:674437-674942(-); protein_length=134; sequen	1	4	32.1	15.617	134	0	131.52	0//0	0//0	3//0	3//0	130310000	8	22			-1	16289000							1550600	1382600	724230	5035600	4224000	3372100							4820300	5099600	2440000	4353900	3601000	2853500	FALSE	TRUE	FALSE
TGME49_268850-t26_1-p1		TGME49_268850-t26_1-p1;TGME49_268860-t26_1-p1	TGME49_268850-t26_1-p1	TGME49_268850-t26_1-p1 transcript=TGME49_268850-t26_1; gene=TGME49_268850; organism=Toxoplasma_gondii_ME49; gene_product=enolase 2; transcript_product=enolase 2; location=TGME49_chrVIII:6250782-6252860(-); protein_length=475; sequence_SO=chromosome; SO=pro	2	25	57.9	52.113	475	0	323.31	2//0	3//0	3//0	3//0	1159500000	20	170			-1;-1	57975000			48231				4403700	4709200	4337500	16665000	13618000	14194000			1471900				31034000	37857000	31205000	34319000	31156000	33237000	TRUE	FALSE	FALSE
TGME49_269190-t26_1-p1		TGME49_269190-t26_1-p1	TGME49_269190-t26_1-p1	TGME49_269190-t26_1-p1 transcript=TGME49_269190-t26_1; gene=TGME49_269190; organism=Toxoplasma_gondii_ME49; gene_product=glyceraldehyde-3-phosphate dehydrogenase GAPDH2; transcript_product=glyceraldehyde-3-phosphate dehydrogenase GAPDH2; location=TGME49_ch	1	7	12.3	105.12	995	0	135.68	0//0	0//0	3//0	3//0	154810000	42	27			-1	3685900							52742	33598	35832	1444400	1035200	1084100							1210800	915140	891470	7485300	5549700	5307300	FALSE	TRUE	FALSE
TGME49_269250-t26_1-p1		TGME49_269250-t26_1-p1	TGME49_269250-t26_1-p1	TGME49_269250-t26_1-p1 transcript=TGME49_269250-t26_1; gene=TGME49_269250; organism=Toxoplasma_gondii_ME49; gene_product=Mov34/MPN/PAD-1 family protein; transcript_product=Mov34/MPN/PAD-1 family protein; location=TGME49_chrVIII:5963161-5967989(-); protein_	1	6	31.5	38.438	343	0	135.14	0//0	0//0	3//0	3//0	78464000	17	24			-1	4615500							196260	79665	161120	1217500	1630900	1330000							1203500	895320	996100	3507200	2441400	2871300	FALSE	TRUE	FALSE
TGME49_269442-t26_1-p1		TGME49_269442-t26_1-p1	TGME49_269442-t26_1-p1	TGME49_269442-t26_1-p1 transcript=TGME49_269442-t26_1; gene=TGME49_269442; organism=Toxoplasma_gondii_ME49; gene_product=calmodulin, putative; transcript_product=calmodulin, putative; location=TGME49_chrVIII:5796611-5797662(-); protein_length=87; sequence_	1	4	56.3	9.7801	87	0	92.878	3//0	2//0	3//0	3//0	152110000	5	21			-1	30421000	466200	1029200	865370					560250		8092400	8571500	10836000	3125700	5669000	5568800					1993900		3743400	4523000	4415000	TRUE	FALSE	TRUE
TGME49_269840-t26_1-p1		TGME49_269840-t26_1-p1	TGME49_269840-t26_1-p1	TGME49_269840-t26_1-p1 transcript=TGME49_269840-t26_1; gene=TGME49_269840; organism=Toxoplasma_gondii_ME49; gene_product=proteasome regulatory subunit; transcript_product=proteasome regulatory subunit; location=TGME49_chrVIII:5581566-5584745(-); protein_le	1	5	18.8	35.261	314	0	66.579	0//0	0//0	3//0	3//0	72595000	15	20			-1	4839700							135240	135590	100000	1601400	1479400	1388000							986470	1173500	790570	2089800	2625900	2315000	FALSE	TRUE	FALSE
TGME49_270360-t26_1-p1		TGME49_270360-t26_1-p1	TGME49_270360-t26_1-p1	TGME49_270360-t26_1-p1 transcript=TGME49_270360-t26_1; gene=TGME49_270360; organism=Toxoplasma_gondii_ME49; gene_product=hypothetical protein; transcript_product=hypothetical protein; location=TGME49_chrVIII:5249101-5250371(+); protein_length=252; sequence	1	2	10.7	28.127	252	0	12.701	0//0	0//0	0//0	3//0	48296000	16	4			-1	3018500										1444100	925370	649040										2486900	1795400	1614800	FALSE	TRUE	FALSE
TGME49_270380-t26_1-p1		TGME49_270380-t26_1-p1	TGME49_270380-t26_1-p1	TGME49_270380-t26_1-p1 transcript=TGME49_270380-t26_1; gene=TGME49_270380; organism=Toxoplasma_gondii_ME49; gene_product=ribosomal protein RPS13; transcript_product=ribosomal protein RPS13; location=TGME49_chrVIII:5240842-5243101(-); protein_length=151; se	1	12	60.3	17.176	151	0	189.64	3//0	3//0	3//0	3//0	1243800000	9	101			-1	138200000	1035800	1273700	1007000	402270			7625100	6364100	6234400	43760000	35507000	34988000	10085000	13266000	14973000	4409000			22425000	20914000	19537000	46456000	38833000	37955000	TRUE	FALSE	TRUE
TGME49_271050-t26_1-p1		TGME49_271050-t26_1-p1	TGME49_271050-t26_1-p1	TGME49_271050-t26_1-p1 transcript=TGME49_271050-t26_1; gene=TGME49_271050; organism=Toxoplasma_gondii_ME49; gene_product=SAG-related sequence SRS34A; transcript_product=SAG-related sequence SRS34A; location=TGME49_chrVIII:4758133-4758696(+); protein_length	1	6	41.2	19.106	187	0	68.225	3//0	3//0	3//0	3//0	98959000	11	38			-1	8996300	311500	715040	567710	413180	126170	636220	998710	709870	828830	1302600	1095100	1291400	2907100	4268400	3745100	5468300	3224600	9457900	2332600	2527400	2043000	2084100	1848600	1733200	TRUE	FALSE	TRUE
TGME49_272010-t26_1-p1		TGME49_272010-t26_1-p1	TGME49_272010-t26_1-p1	TGME49_272010-t26_1-p1 transcript=TGME49_272010-t26_1; gene=TGME49_272010; organism=Toxoplasma_gondii_ME49; gene_product=Gar1 protein RNA binding region protein; transcript_product=Gar1 protein RNA binding region protein; location=TGME49_chrVIII:4218162-42	1	3	25.2	20.931	210	0	55.832	1//0	0//0	3//0	3//0	53584000	6	18			-1	8930700							1029300	1310700	2050600	1710200	1254200	1575700							3480700	3003000	2758500	1131800	1013300	1162800	FALSE	FALSE	FALSE
TGME49_272660-t26_1-p1		TGME49_272660-t26_1-p1	TGME49_272660-t26_1-p1	TGME49_272660-t26_1-p1 transcript=TGME49_272660-t26_1; gene=TGME49_272660; organism=Toxoplasma_gondii_ME49; gene_product=hypothetical protein; transcript_product=hypothetical protein; location=TGME49_chrVIII:3811592-3813141(+); protein_length=258; sequence	1	3	28.7	28.096	258	0	17.938	0//0	0//0	3//0	0//0	23376000	13	5			-1	1798200							643380	560480	594320										2812300	2497900	2579300				FALSE	TRUE	FALSE
TGME49_273760-t26_1-p1		TGME49_273760-t26_1-p1	TGME49_273760-t26_1-p1	TGME49_273760-t26_1-p1 transcript=TGME49_273760-t26_1; gene=TGME49_273760; organism=Toxoplasma_gondii_ME49; gene_product=heat shock protein HSP70; transcript_product=heat shock protein HSP70; location=TGME49_chrVIII:3289228-3291252(-); protein_length=674;	1	8	20.8	72.88	674	0	67.176	0//0	2//1	3//0	3//0	95014000	34	31			-1	2794500				60986	36890	28045	92377	47868		1251500	597750	679070				2679900	2420300	1635500	1350700	1573500		2846000	1571500	2061800	FALSE	TRUE	FALSE
TGME49_275440-t26_1-p1		TGME49_275440-t26_1-p1	TGME49_275440-t26_1-p1	TGME49_275440-t26_1-p1 transcript=TGME49_275440-t26_1; gene=TGME49_275440; organism=Toxoplasma_gondii_ME49; gene_product=dense granule protein GRA6; transcript_product=dense granule protein GRA6; location=TGME49_chrX:7272453-7273127(-); protein_length=224;	1	8	34.4	23.308	224	0	142.32	3//0	3//0	3//0	3//0	806690000	8	91			-1	100840000	3851500	3494300	2754200	2206100	1623000	3163500	8425400	9263000	12699000	17363000	18078000	17914000	35135000	23187000	28480000	21945000	21360000	32594000	16125000	18754000	23813000	15518000	15145000	14662000	TRUE	FALSE	TRUE
TGME49_275810-t26_1-p1		TGME49_275810-t26_1-p1	TGME49_275810-t26_1-p1	TGME49_275810-t26_1-p1 transcript=TGME49_275810-t26_1; gene=TGME49_275810; organism=Toxoplasma_gondii_ME49; gene_product=ribosomal protein RPS10; transcript_product=ribosomal protein RPS10; location=TGME49_chrIII:214494-216733(+); protein_length=152; seque	1	14	65.1	17.398	152	0	310.21	3//0	3//0	3//0	3//0	4803400000	9	218			-1	533710000	15888000	19270000	14021000	2959200	2063700	2053700	113770000	90032000	113150000	56627000	41793000	62077000	142350000	146470000	150210000	25749000	22456000	22154000	302220000	278130000	316190000	66872000	54926000	69793000	TRUE	FALSE	TRUE
TGME49_276210-t26_1-p1		TGME49_276210-t26_1-p1	TGME49_276210-t26_1-p1	TGME49_276210-t26_1-p1 transcript=TGME49_276210-t26_1; gene=TGME49_276210; organism=Toxoplasma_gondii_ME49; gene_product=phosphoglycerate mutase family protein; transcript_product=phosphoglycerate mutase family protein; location=TGME49_chrIII:43348-46358(+	1	6	12.1	91.915	825	0	59.28	0//0	0//0	1//0	3//0	22953000	43	9			-1	533790										121910	358400	53487										1100000	935050	1055100	FALSE	TRUE	FALSE
TGME49_277080-t26_1-p1		TGME49_277080-t26_1-p1	TGME49_277080-t26_1-p1	TGME49_277080-t26_1-p1 transcript=TGME49_277080-t26_1; gene=TGME49_277080; organism=Toxoplasma_gondii_ME49; gene_product=microneme protein MIC5; transcript_product=microneme protein MIC5; location=TGME49_chrXII:6723530-6725504(-); protein_length=181; seque	1	3	15.5	19.872	181	0	24.677	0//0	3//0	0//0	2//0	20135000	11	8			-1	1830400				317550	292510	591090					303430	325840				3489900	3698400	6346900					1044800	1104700	FALSE	TRUE	FALSE
TGME49_277920-t26_1-p1		TGME49_277920-t26_1-p1	TGME49_277920-t26_1-p1	TGME49_277920-t26_1-p1 transcript=TGME49_277920-t26_1; gene=TGME49_277920; organism=Toxoplasma_gondii_ME49; gene_product=hypothetical protein; transcript_product=hypothetical protein; location=TGME49_chrXII:6431531-6432210(-); protein_length=90; sequence_S	1	2	25.6	10.041	90	0	24.133	0//0	0//0	3//0	3//0	32896000	4	9			-1	8223900							234860		181730	3679100	1520500	2607700							822560		689780	956320	782440	1348000	FALSE	TRUE	FALSE
TGME49_278050-t26_1-p1		TGME49_278050-t26_1-p1	TGME49_278050-t26_1-p1	TGME49_278050-t26_1-p1 transcript=TGME49_278050-t26_1; gene=TGME49_278050; organism=Toxoplasma_gondii_ME49; gene_product=proteasome subunit alpha type 1, putative; transcript_product=proteasome subunit alpha type 1, putative; location=TGME49_chrXII:6331322	1	3	18.6	27.241	247	0	30.293	0//0	0//0	1//0	2//1	18738000	15	3			-1	1249200										533870	334540	380770										1005200	702940	744130	FALSE	TRUE	FALSE
TGME49_278270-t26_1-p1		TGME49_278270-t26_1-p1	TGME49_278270-t26_1-p1	TGME49_278270-t26_1-p1 transcript=TGME49_278270-t26_1; gene=TGME49_278270; organism=Toxoplasma_gondii_ME49; gene_product=nucleolar protein, structural component of H/ACA snoRNPs, putative; transcript_product=nucleolar protein, structural component of H/ACA	1	4	71.9	7.4824	64	0	28.783	1//0	0//0	0//0	3//0	121150000	3	16			-1	40385000										17205000	12098000	11081000										5525700	4565500	3859000	FALSE	FALSE	FALSE
TGME49_278530-t26_1-p1		TGME49_278530-t26_1-p1	TGME49_278530-t26_1-p1	TGME49_278530-t26_1-p1 transcript=TGME49_278530-t26_1; gene=TGME49_278530; organism=Toxoplasma_gondii_ME49; gene_product=multiprotein bridging factor type 1 family transcriptional co-activator, putative; transcript_product=multiprotein bridging factor type	1	4	31.9	16.077	144	0	23.781	0//0	0//0	3//0	0//0	12878000	10	5			-1	1287800							372230	122140	793480										949980	1413400	1916900				FALSE	TRUE	FALSE
TGME49_279100-t26_1-p1		TGME49_279100-t26_1-p1	TGME49_279100-t26_1-p1	TGME49_279100-t26_1-p1 transcript=TGME49_279100-t26_1; gene=TGME49_279100; organism=Toxoplasma_gondii_ME49; gene_product=hypothetical protein; transcript_product=hypothetical protein; location=TGME49_chrII:91398-93249(+); protein_length=435; sequence_SO=ch	1	5	21.6	47.694	435	0	122.82	3//0	0//0	3//0	3//0	83343000	22	27			-1	3788300	169370	294120	37006				123320	226580		837640	931410	1168900	3427500	3796800	2194000				1195900	1612000		1867200	1869300	2210300	TRUE	FALSE	TRUE
TGME49_279420-t26_1-p1		TGME49_279420-t26_1-p1	TGME49_279420-t26_1-p1	TGME49_279420-t26_1-p1 transcript=TGME49_279420-t26_1; gene=TGME49_279420; organism=Toxoplasma_gondii_ME49; gene_product=hypothetical protein; transcript_product=hypothetical protein; location=TGME49_chrIX:190876-194865(+); protein_length=1329; sequence_SO	1	2	2	144.94	1329	0	11.236	0//0	0//0	0//0	2//0	2437600	67	2			-1	36382										36382												297300			FALSE	TRUE	FALSE
TGME49_283550-t26_1-p1		TGME49_283550-t26_1-p1	TGME49_283550-t26_1-p1	TGME49_283550-t26_1-p1 transcript=TGME49_283550-t26_1; gene=TGME49_283550; organism=Toxoplasma_gondii_ME49; gene_product=hypothetical protein; transcript_product=hypothetical protein; location=TGME49_chrV:3074734-3088088(+); protein_length=4210; sequence_S	1	2	0.6	455.71	4210	0	11.084	0//0	0//0	0//0	3//0	52134000	198	3			-1	263300										28025	26478	208800										2235500	2178300	2634100	FALSE	TRUE	FALSE
TGME49_284540-t26_1-p1		TGME49_284540-t26_1-p1	TGME49_284540-t26_1-p1	TGME49_284540-t26_1-p1 transcript=TGME49_284540-t26_1; gene=TGME49_284540; organism=Toxoplasma_gondii_ME49; gene_product=ATP synthase F1, delta subunit protein; transcript_product=ATP synthase F1, delta subunit protein; location=TGME49_chrV:2730136-2731928	1	11	48	27.635	252	0	158.95	0//0	0//0	3//0	3//0	360020000	16	61			-1	22501000							208060	159090	212020	7126100	7039300	7756400							1323400	1225000	1669400	13878000	14283000	15251000	FALSE	TRUE	FALSE
TGME49_284560-t26_1-p1		TGME49_284560-t26_1-p1	TGME49_284560-t26_1-p1	TGME49_284560-t26_1-p1 transcript=TGME49_284560-t26_1; gene=TGME49_284560; organism=Toxoplasma_gondii_ME49; gene_product=ribosomal protein RPL9; transcript_product=ribosomal protein RPL9; location=TGME49_chrV:2713061-2715476(+); protein_length=190; sequenc	1	2	16.8	21.424	190	0	29.875	0//0	0//0	0//0	3//0	11461000	9	7			-1	1273500											439600	833860											765780	807380	FALSE	TRUE	FALSE
TGME49_285510-t26_1-p1		TGME49_285510-t26_1-p1	TGME49_285510-t26_1-p1	TGME49_285510-t26_1-p1 transcript=TGME49_285510-t26_1; gene=TGME49_285510; organism=Toxoplasma_gondii_ME49; gene_product=hypothetical protein; transcript_product=hypothetical protein; location=TGME49_chrV:2359871-2361180(-); protein_length=166; sequence_SO	1	3	31.3	18.4	166	0	31.972	0//0	0//0	0//0	3//0	58458000	9	5			-1	6495300										2458100	1690100	2347100										2395000	2911300	2385000	FALSE	TRUE	FALSE
TGME49_286450-t26_1-p1		TGME49_286450-t26_1-p1	TGME49_286450-t26_1-p1	TGME49_286450-t26_1-p1 transcript=TGME49_286450-t26_1; gene=TGME49_286450; organism=Toxoplasma_gondii_ME49; gene_product=dense granule protein GRA5; transcript_product=dense granule protein GRA5; location=TGME49_chrV:1825437-1825799(+); protein_length=120;	1	9	71.7	12.838	120	0	323.31	3//0	3//0	3//0	3//0	4015300000	6	130			-1	669220000	9471200	9618000	4820200	8071500	4547900	7047100	136630000	177270000	210000000	27217000	31666000	42853000	62732000	60676000	66703000	76166000	48836000	77359000	237330000	308050000	307610000	18006000	22052000	24415000	TRUE	FALSE	TRUE
TGME49_286630-t26_1-p1		TGME49_286630-t26_1-p1	TGME49_286630-t26_1-p1	TGME49_286630-t26_1-p1 transcript=TGME49_286630-t26_1; gene=TGME49_286630; organism=Toxoplasma_gondii_ME49; gene_product=redoxin domain-containing protein; transcript_product=redoxin domain-containing protein; location=TGME49_chrV:1751790-1752668(+); prote	1	2	10.6	31.107	292	0	12.145	0//0	0//0	2//0	0//0	1465700	12	3			-1	122140							122140												455570						FALSE	TRUE	FALSE
TGME49_286720-t26_1-p1		TGME49_286720-t26_1-p1	TGME49_286720-t26_1-p1	TGME49_286720-t26_1-p1 transcript=TGME49_286720-t26_1; gene=TGME49_286720; organism=Toxoplasma_gondii_ME49; gene_product=heat shock protein HSP28; transcript_product=heat shock protein HSP28; location=TGME49_chrV:1710404-1711234(+); protein_length=276; seq	1	8	36.2	31.093	276	0	113.17	0//0	0//0	2//0	3//0	106070000	19	19			-1	5582500							287120			2070500	1602900	1621900							4068900			3875400	4079100	2900300	FALSE	TRUE	FALSE
TGME49_286730-t26_1-p1		TGME49_286730-t26_1-p1	TGME49_286730-t26_1-p1	TGME49_286730-t26_1-p1 transcript=TGME49_286730-t26_1; gene=TGME49_286730; organism=Toxoplasma_gondii_ME49; gene_product=SRP19 protein; transcript_product=SRP19 protein; location=TGME49_chrV:1704548-1706535(-); protein_length=222; sequence_SO=chromosome; S	1	2	11.7	24.015	222	0	13.889	0//0	0//0	0//0	3//0	20257000	7	3			-1	2893900										690500	1158700	1044600											1101200	1021800	FALSE	TRUE	FALSE
TGME49_287210-t26_1-p1		TGME49_287210-t26_1-p1	TGME49_287210-t26_1-p1	TGME49_287210-t26_1-p1 transcript=TGME49_287210-t26_1; gene=TGME49_287210; organism=Toxoplasma_gondii_ME49; gene_product=proteasome subunit alpha2, protease of the acylase family and NTN hydrolase fold, putative; transcript_product=proteasome subunit alpha	1	6	30.1	25.867	236	0	50.067	0//0	0//0	0//0	3//0	66926000	10	14			-1	6692600										2590000	1994900	2107700										2926000	2881600	2994800	FALSE	TRUE	FALSE
TGME49_288245-t26_1-p1		TGME49_288245-t26_1-p1	TGME49_288245-t26_1-p1	TGME49_288245-t26_1-p1 transcript=TGME49_288245-t26_1; gene=TGME49_288245; organism=Toxoplasma_gondii_ME49; gene_product=hypothetical protein; transcript_product=hypothetical protein; location=TGME49_chrIX:2410437-2410595(-); protein_length=52; sequence_SO	1	3	78.8	5.8829	52	0	284.16	0//0	0//0	0//0	3//0	43863000	3	5			-1	14621000										4758600	4709200	5153200										1840000	2047400	1923200	FALSE	TRUE	FALSE
TGME49_288360-t26_1-p1		TGME49_288360-t26_1-p1;TGME49_324800-t26_1-p1	TGME49_288360-t26_1-p1	TGME49_288360-t26_1-p1 transcript=TGME49_288360-t26_1; gene=TGME49_288360; organism=Toxoplasma_gondii_ME49; gene_product=tryptophanyl-tRNA synthetase (TrpRS2); transcript_product=tryptophanyl-tRNA synthetase (TrpRS2); location=TGME49_chrIX:2473710-2478137(	2	17	36.3	77.057	689	0	277.51	0//0	0//0	3//0	3//0	268730000	40	63			-1;-1	6718300							199970	130600	179530	2198500	2060100	1949500							3455600	3057300	3391400	9531800	11021000	9172300	FALSE	TRUE	FALSE
TGME49_288380-t26_1-p1		TGME49_288380-t26_1-p1	TGME49_288380-t26_1-p1	TGME49_288380-t26_1-p1 transcript=TGME49_288380-t26_1; gene=TGME49_288380; organism=Toxoplasma_gondii_ME49; gene_product=heat shock protein HSP90; transcript_product=heat shock protein HSP90; location=TGME49_chrIX:2483404-2487798(+); protein_length=708; se	1	9	14.7	81.932	708	0	137.6	0//0	0//0	0//0	3//0	60781000	37	25			-1	1642700										612050	529100	501590										2642100	2676000	2692100	FALSE	TRUE	FALSE
TGME49_288500-t26_1-p1		TGME49_288500-t26_1-p1	TGME49_288500-t26_1-p1	TGME49_288500-t26_1-p1 transcript=TGME49_288500-t26_1; gene=TGME49_288500; organism=Toxoplasma_gondii_ME49; gene_product=FAD Malate-dehydrogenase (MDH-FAD); transcript_product=FAD Malate-dehydrogenase (MDH-FAD); location=TGME49_chrIX:2581064-2585255(-); pr	1	7	18.7	60.38	550	0	83.63	0//0	0//0	3//0	2//1	58949000	23	15			-1	2563000							667440	752150	693450	299460	150500								3988200	3472600	3253700	3763600	2560900		FALSE	TRUE	FALSE
TGME49_288650-t26_1-p1		TGME49_288650-t26_1-p1	TGME49_288650-t26_1-p1	TGME49_288650-t26_1-p1 transcript=TGME49_288650-t26_1; gene=TGME49_288650; organism=Toxoplasma_gondii_ME49; gene_product=dense granule protein GRA12; transcript_product=dense granule protein GRA12; location=TGME49_chrIX:2657225-2659018(-); protein_length=4	1	35	65.8	47.922	436	0	323.31	3//0	3//0	3//0	3//0	9746900000	20	579			-1	487350000	5972600	6458700	4997100	1075500	816750	1473800	109020000	93604000	85214000	64058000	56516000	58142000	109460000	103760000	97692000	24626000	22872000	36349000	646510000	652300000	563870000	163520000	165790000	167080000	TRUE	FALSE	TRUE
TGME49_288720-t26_1-p1		TGME49_288720-t26_1-p1	TGME49_288720-t26_1-p1	TGME49_288720-t26_1-p1 transcript=TGME49_288720-t26_1; gene=TGME49_288720; organism=Toxoplasma_gondii_ME49; gene_product=ribosomal protein RPL10; transcript_product=ribosomal protein RPL10; location=TGME49_chrIX:2708880-2711191(-); protein_length=221; sequ	1	2	13.1	24.801	221	0	26.544	0//0	0//0	2//1	3//0	31459000	8	6			-1	3932300							374430	403220	401090	1043200	773140	937200							1374600	1543800	1595800	567280	489070	530110	FALSE	TRUE	FALSE
TGME49_288750-t26_1-p1		TGME49_288750-t26_1-p1	TGME49_288750-t26_1-p1	TGME49_288750-t26_1-p1 transcript=TGME49_288750-t26_1; gene=TGME49_288750; organism=Toxoplasma_gondii_ME49; gene_product=ubiquinol-cytochrome c reductase; transcript_product=ubiquinol-cytochrome c reductase; location=TGME49_chrIX:2724939-2727335(+); protei	1	3	23.1	26.741	234	0	246.43	2//1	3//0	3//0	3//0	140650000	13	30			-1	10820000	167660	108230	47521	338210	100530		615070	241310	605300	3088200	2379500	3128100	3400700	1618500	1010700	3233400	2102000		2253600	2011600	2585600	3316700	3197500	3243100	TRUE	FALSE	TRUE
TGME49_289360-t26_1-p1		TGME49_289360-t26_1-p1	TGME49_289360-t26_1-p1	TGME49_289360-t26_1-p1 transcript=TGME49_289360-t26_1; gene=TGME49_289360; organism=Toxoplasma_gondii_ME49; gene_product=hypothetical protein; transcript_product=hypothetical protein; location=TGME49_chrIX:3231802-3235769(-); protein_length=351; sequence_S	1	4	21.4	38.595	351	0	64.046	0//0	0//0	0//0	3//0	57163000	19	12			-1	3008600										828390	1321200	859050										2254800	2699900	2673900	FALSE	TRUE	FALSE
TGME49_289600-t26_1-p1		TGME49_289600-t26_1-p1	TGME49_289600-t26_1-p1	TGME49_289600-t26_1-p1 transcript=TGME49_289600-t26_1; gene=TGME49_289600; organism=Toxoplasma_gondii_ME49; gene_product=heat shock protein HSP29; transcript_product=heat shock protein HSP29; location=TGME49_chrIX:3340474-3341749(-); protein_length=272; se	1	2	9.2	29.649	272	0	13.819	0//0	0//0	2//1	0//0	6805700	15	3			-1	453710							186540		267180										869710		1350000				FALSE	TRUE	FALSE
TGME49_289650-t26_1-p1		TGME49_289650-t26_1-p1	TGME49_289650-t26_1-p1	TGME49_289650-t26_1-p1 transcript=TGME49_289650-t26_1; gene=TGME49_289650; organism=Toxoplasma_gondii_ME49; gene_product=PEP-carboxykinase I; transcript_product=PEP-carboxykinase I; location=TGME49_chrIX:3365112-3368307(+); protein_length=677; sequence_SO=	1	7	14.2	75.342	677	0	67.316	0//0	0//0	3//0	1//0	33082000	30	16			-1	1102700							297880	320780	412200			71879							2351800	2926000	3673500			971890	FALSE	TRUE	FALSE
TGME49_289690-t26_1-p1		TGME49_289690-t26_1-p1	TGME49_289690-t26_1-p1	TGME49_289690-t26_1-p1 transcript=TGME49_289690-t26_1; gene=TGME49_289690; organism=Toxoplasma_gondii_ME49; gene_product=glyceraldehyde-3-phosphate dehydrogenase GAPDH1; transcript_product=glyceraldehyde-3-phosphate dehydrogenase GAPDH1; location=TGME49_ch	1	16	43.1	53.339	489	0	323.31	3//0	2//0	3//0	3//0	838600000	28	135			-1	29950000		126550	95712	152460			1443100	1263600	971030	9786600	8042100	8068800		3453900	3996100	4564100			12793000	12317000	10683000	30133000	29373000	28769000	TRUE	FALSE	TRUE
TGME49_289750-t26_1-p1		TGME49_289750-t26_1-p1;TGME49_219820-t26_1-p1	TGME49_289750-t26_1-p1;TGME49_219820-t26_1-p1	TGME49_289750-t26_1-p1 transcript=TGME49_289750-t26_1; gene=TGME49_289750; organism=Toxoplasma_gondii_ME49; gene_product=ribosomal-ubiquitin protein RPL40; transcript_product=ribosomal-ubiquitin protein RPL40; location=TGME49_chrIX:3427848-3429057(+); prot	2	4	34.9	14.685	129	0	256.53	2//1	3//0	3//0	3//0	103760000	6	17			-1;-1	17293000	1268700	554150	511590	695370	597660	1070200	3190800	2542800	3312900	1598800	1364600	585000	6597200	5065300	5823800	3840400	5399100	5819800	5680600	3960800	5966900	1007800	978760		TRUE	FALSE	TRUE
TGME49_289830-t26_1-p1		TGME49_289830-t26_1-p1	TGME49_289830-t26_1-p1	TGME49_289830-t26_1-p1 transcript=TGME49_289830-t26_1; gene=TGME49_289830; organism=Toxoplasma_gondii_ME49; gene_product=eukaryotic initiation factor-3, delta subunit, putative; transcript_product=eukaryotic initiation factor-3, delta subunit, putative; lo	1	9	42.4	37.766	335	0	132.52	0//0	0//0	1//0	3//0	129430000	19	34			-1	6812300										2174500	2501400	2136400										5308100	5791200	5472100	FALSE	TRUE	FALSE
TGME49_289970-t26_1-p1		TGME49_289970-t26_1-p1	TGME49_289970-t26_1-p1	TGME49_289970-t26_1-p1 transcript=TGME49_289970-t26_1; gene=TGME49_289970; organism=Toxoplasma_gondii_ME49; gene_product=hypothetical protein; transcript_product=hypothetical protein; location=TGME49_chrIX:3558050-3559653(+); protein_length=232; sequence_S	1	14	60.8	24.448	232	0	323.31	3//0	3//0	3//0	3//0	7350900000	12	134			-1	612570000	9342300	7895500	8271600	6664300	4711100	5566500	19843000	15506000	21962000	144040000	197930000	170850000	113230000	80455000	108200000	78086000	67869000	80054000	78219000	86669000	95848000	219620000	298250000	253820000	TRUE	FALSE	TRUE
TGME49_290005-t26_1-p1		TGME49_290005-t26_1-p1	TGME49_290005-t26_1-p1	TGME49_290005-t26_1-p1 transcript=TGME49_290005-t26_1; gene=TGME49_290005; organism=Toxoplasma_gondii_ME49; gene_product=proteasome subunit beta type 1, putative; transcript_product=proteasome subunit beta type 1, putative; location=TGME49_chrIX:3579184-35	1	2	8.9	39.915	359	0	42.392	0//0	0//0	0//0	3//0	8479700	15	5			-1	565310										311400	164710	89197										416400	442570	235980	FALSE	TRUE	FALSE
TGME49_290040-t26_1-p1		TGME49_290040-t26_1-p1	TGME49_290040-t26_1-p1	TGME49_290040-t26_1-p1 transcript=TGME49_290040-t26_1; gene=TGME49_290040; organism=Toxoplasma_gondii_ME49; gene_product=macrophage migration inhibitory factor, putative; transcript_product=macrophage migration inhibitory factor, putative; location=TGME49_	1	4	49.1	12.254	116	0	29.666	0//0	0//0	3//0	2//0	13440000	7	7			-1	1920000							880370	258320	781290										1669400	769210	1080100				FALSE	TRUE	FALSE
TGME49_290670-t26_1-p1		TGME49_290670-t26_1-p1	TGME49_290670-t26_1-p1	TGME49_290670-t26_1-p1 transcript=TGME49_290670-t26_1; gene=TGME49_290670; organism=Toxoplasma_gondii_ME49; gene_product=leucyl aminopeptidase LAP; transcript_product=leucyl aminopeptidase LAP; location=TGME49_chrIX:3829311-3834438(+); protein_length=781;	1	28	44.4	83.236	781	0	323.31	0//0	0//0	3//0	3//0	717280000	50	159			-1	14346000							1407000	1398500	1242100	3663700	3197200	3437200							26142000	27511000	26658000	17471000	19376000	17095000	FALSE	TRUE	FALSE
TGME49_290700-t26_1-p1		TGME49_290700-t26_1-p1	TGME49_290700-t26_1-p1	TGME49_290700-t26_1-p1 transcript=TGME49_290700-t26_1; gene=TGME49_290700; organism=Toxoplasma_gondii_ME49; gene_product=hypothetical protein; transcript_product=hypothetical protein; location=TGME49_chrIX:3850189-3851136(+); protein_length=315; sequence_S	1	11	46	34.731	315	0	137.41	2//0	0//0	3//0	3//0	300280000	11	43			-1	27299000	656330		586640				5817300	6186100	6826800	1624100	1671000	3930300	8569800		11524000				19305000	24266000	20240000	4069000	2046300	3440700	TRUE	FALSE	FALSE
TGME49_291600-t26_1-p1		TGME49_291600-t26_1-p1	TGME49_291600-t26_1-p1	TGME49_291600-t26_1-p1 transcript=TGME49_291600-t26_1; gene=TGME49_291600; organism=Toxoplasma_gondii_ME49; gene_product=gamma interferon inducible lysosomal thiol reductase (GILT) protein; transcript_product=gamma interferon inducible lysosomal thiol redu	1	3	10	41.566	380	0	36.092	0//0	0//0	1//0	3//0	56083000	20	9			-1	2804100										542670	914840	1346600										1598400	2482400	3456900	FALSE	TRUE	FALSE
TGME49_291850-t26_1-p1		TGME49_291850-t26_1-p1	TGME49_291850-t26_1-p1	TGME49_291850-t26_1-p1 transcript=TGME49_291850-t26_1; gene=TGME49_291850; organism=Toxoplasma_gondii_ME49; gene_product=ribosomal protein RPS30; transcript_product=ribosomal protein RPS30; location=TGME49_chrIX:4381850-4382437(-); protein_length=59; seque	1	5	40.7	6.5996	59	0	84.144	0//0	2//0	3//0	3//0	1353100000	3	30			-1	451050000				1658000	1174100		38263000	42749000	43413000	93821000	97843000	132130000				10890000	9661900		45880000	54384000	42918000	33226000	33142000	35257000	FALSE	TRUE	FALSE
TGME49_291890-t26_1-p1		TGME49_291890-t26_1-p1	TGME49_291890-t26_1-p1	TGME49_291890-t26_1-p1 transcript=TGME49_291890-t26_1; gene=TGME49_291890; organism=Toxoplasma_gondii_ME49; gene_product=microneme protein MIC1; transcript_product=microneme protein MIC1; location=TGME49_chrIX:4394433-4396776(-); protein_length=456; sequen	1	6	20.8	48.629	456	0	60.559	0//0	2//1	3//0	3//0	84877000	22	18			-1	3858000				75286	39417	70184	751390	708940	718720	381050	535280	577780				2179300	1429500	2252300	4490500	5226400	4992500	1345300	1563400	1582300	FALSE	TRUE	FALSE
TGME49_292130-t26_1-p1		TGME49_292130-t26_1-p1	TGME49_292130-t26_1-p1	TGME49_292130-t26_1-p1 transcript=TGME49_292130-t26_1; gene=TGME49_292130; organism=Toxoplasma_gondii_ME49; gene_product=ribosomal protein RPL13A; transcript_product=ribosomal protein RPL13A; location=TGME49_chrIX:4567408-4570167(-); protein_length=286; se	1	7	21.3	32.749	286	0	139.75	3//0	2//0	3//0	3//0	296840000	13	47			-1	22834000							764260	723460	722560	7528400	6255100	6840000							4714300	6041800	3787800	9719800	10058000	10751000	TRUE	FALSE	TRUE
TGME49_292220-t26_1-p1		TGME49_292220-t26_1-p1	TGME49_292220-t26_1-p1	TGME49_292220-t26_1-p1 transcript=TGME49_292220-t26_1; gene=TGME49_292220; organism=Toxoplasma_gondii_ME49; gene_product=PCI domain-containing protein; transcript_product=PCI domain-containing protein; location=TGME49_chrIX:4617149-4624014(+); protein_leng	1	7	15.1	61.439	558	0	66.402	0//0	0//0	1//0	3//0	80546000	36	16			-1	2237400										597280	795200	844900										3330400	2569900	4844100	FALSE	TRUE	FALSE
TGME49_293870-t26_1-p1		TGME49_293870-t26_1-p1	TGME49_293870-t26_1-p1	TGME49_293870-t26_1-p1 transcript=TGME49_293870-t26_1; gene=TGME49_293870; organism=Toxoplasma_gondii_ME49; gene_product=thioredoxin, putative; transcript_product=thioredoxin, putative; location=TGME49_chrIa:619206-620559(+); protein_length=106; sequence_S	1	2	36.8	12.036	106	0	23.364	0//0	0//0	0//0	3//0	10796000	6	5			-1	1799300										1053800	517170	228270										572670	469430	346340	FALSE	TRUE	FALSE
TGME49_294670-t26_1-p1		TGME49_294670-t26_1-p1	TGME49_294670-t26_1-p1	TGME49_294670-t26_1-p1 transcript=TGME49_294670-t26_1; gene=TGME49_294670; organism=Toxoplasma_gondii_ME49; gene_product=translation initiation factor 3 subunit; transcript_product=translation initiation factor 3 subunit; location=TGME49_chrIa:1055126-1059	1	7	39.4	31.812	277	0	133.5	0//0	0//0	0//0	3//0	107180000	9	26			-1	11909000										3485000	3995700	4427900										4652500	4088000	4518400	FALSE	TRUE	FALSE
TGME49_294800-t26_1-p1		TGME49_294800-t26_1-p1;TGME49_286420-t26_1-p1	TGME49_294800-t26_1-p1;TGME49_286420-t26_1-p1	TGME49_294800-t26_1-p1 transcript=TGME49_294800-t26_1; gene=TGME49_294800; organism=Toxoplasma_gondii_ME49; gene_product=elongation factor 1-alpha (EF-1-ALPHA), putative; transcript_product=elongation factor 1-alpha (EF-1-ALPHA), putative; location=TGME49_	2	16	53.8	49.005	448	0	292.53	3//0	3//0	3//0	3//0	567890000	28	129			-1;-1	20282000	62537	125360	21035	924960	758290	1133400	3237100	2435900	3177800	3322500	2561300	2521500	1450400	4778600	772120	23773000	24822000	23920000	27384000	24721000	27812000	11693000	10224000	10794000	TRUE	FALSE	TRUE
TGME49_294970-t26_1-p1		TGME49_294970-t26_1-p1	TGME49_294970-t26_1-p1	TGME49_294970-t26_1-p1 transcript=TGME49_294970-t26_1; gene=TGME49_294970; organism=Toxoplasma_gondii_ME49; gene_product=hypothetical protein; transcript_product=hypothetical protein; location=TGME49_chrIa:1295850-1299200(+); protein_length=659; sequence_S	1	16	52.4	68.05	659	0	323.31	3//0	0//0	3//0	3//0	832390000	28	99			-1	29728000	628030	1006200	680370				990320	367550	447770	10160000	7864900	7583300	19978000	24861000	19525000				8422300	5277900	6269400	29785000	24918000	28594000	TRUE	FALSE	TRUE
TGME49_294980-t26_1-p1		TGME49_294980-t26_1-p1	TGME49_294980-t26_1-p1	TGME49_294980-t26_1-p1 transcript=TGME49_294980-t26_1; gene=TGME49_294980; organism=Toxoplasma_gondii_ME49; gene_product=hypothetical protein; transcript_product=hypothetical protein; location=TGME49_chrIa:1301681-1303120(+); protein_length=270; sequence_S	1	13	58.5	29.244	270	0	192.25	3//0	1//0	3//0	3//0	628030000	13	68			-1	48310000	2138200	1729000	1934400				674860	392430	377670	16212000	13872000	10980000	29228000	20475000	31392000				3095000	2145200	1284800	22749000	19023000	13270000	TRUE	FALSE	TRUE
TGME49_295110-t26_1-p1		TGME49_295110-t26_1-p1;TGME49_295105-t26_1-p1	TGME49_295110-t26_1-p1	TGME49_295110-t26_1-p1 transcript=TGME49_295110-t26_1; gene=TGME49_295110; organism=Toxoplasma_gondii_ME49; gene_product=rhoptry protein ROP7; transcript_product=rhoptry protein ROP7; location=TGME49_chrIa:1409060-1410787(-); protein_length=575; sequence_S	2	39	55.7	63.394	575	0	323.31	3//0	3//0	3//0	3//0	11512000000	24	547			-1;-1	479660000	11103000	13426000	10850000	4097800	3630200	3659500	36402000	31020000	36000000	116360000	106080000	107030000	327580000	325040000	327460000	112210000	119030000	128420000	287930000	295250000	294170000	258670000	242600000	238370000	TRUE	FALSE	TRUE
TGME49_295125-t26_1-p1		TGME49_295125-t26_1-p1	TGME49_295125-t26_1-p1	TGME49_295125-t26_1-p1 transcript=TGME49_295125-t26_1; gene=TGME49_295125; organism=Toxoplasma_gondii_ME49; gene_product=rhoptry protein ROP4; transcript_product=rhoptry protein ROP4; location=TGME49_chrIa:1413184-1414491(-); protein_length=382; sequence_S	1	12	57.6	42.278	382	0	323.31	3//0	3//0	3//0	3//0	5481300000	21	317			-1	261010000	7710800	7215100	8905500	4183900	3327400	3196000	22037000	17347000	18473000	55930000	56265000	56423000	193340000	156500000	216190000	121740000	112950000	102750000	96918000	109030000	90369000	114730000	136700000	134230000	TRUE	FALSE	TRUE
TGME49_297430-t26_1-p1		TGME49_297430-t26_1-p1	TGME49_297430-t26_1-p1	TGME49_297430-t26_1-p1 transcript=TGME49_297430-t26_1; gene=TGME49_297430; organism=Toxoplasma_gondii_ME49; gene_product=hypothetical protein; transcript_product=hypothetical protein; location=TGME49_chrII:1773838-1776707(+); protein_length=248; sequence_S	1	10	35.1	25.336	248	0	323.31	3//0	3//0	3//0	3//0	894990000	14	120			-1	63928000	230530	600240	453650	687840	562670	717500	7876700	7289200	7415400	12841000	12362000	12891000	4907000	9216500	8365400	11428000	11342000	12254000	24877000	32625000	26369000	21561000	23164000	24253000	TRUE	FALSE	TRUE
TGME49_297810-t26_1-p1		TGME49_297810-t26_1-p1	TGME49_297810-t26_1-p1	TGME49_297810-t26_1-p1 transcript=TGME49_297810-t26_1; gene=TGME49_297810; organism=Toxoplasma_gondii_ME49; gene_product=hypothetical protein; transcript_product=hypothetical protein; location=TGME49_chrII:2036664-2039407(-); protein_length=266; sequence_S	1	24	67.3	29.568	266	0	323.31	3//0	3//0	3//0	3//0	3181800000	16	204			-1	198860000	686220	757580	549720	598760	189560	160000	338490	494940	350470	73135000	59807000	61793000	6931700	8921800	4620400	8041000	5237200	1382000	2190800	2896100	1887700	144400000	133330000	138740000	TRUE	FALSE	TRUE
TGME49_297880-t26_1-p1		TGME49_297880-t26_1-p1	TGME49_297880-t26_1-p1	TGME49_297880-t26_1-p1 transcript=TGME49_297880-t26_1; gene=TGME49_297880; organism=Toxoplasma_gondii_ME49; gene_product=dense granule protein DG32; transcript_product=dense granule protein DG32; location=TGME49_chrII:2093540-2094542(-); protein_length=219	1	2	19.6	24.153	219	0	20.443	0//0	0//0	2//0	3//0	9188900	11	8			-1	835360							82082			329310	205990	217970							280650			441810	314190	327330	FALSE	TRUE	FALSE
TGME49_297960-t26_1-p1		TGME49_297960-t26_1-p1	TGME49_297960-t26_1-p1	TGME49_297960-t26_1-p1 transcript=TGME49_297960-t26_1; gene=TGME49_297960; organism=Toxoplasma_gondii_ME49; gene_product=rhoptry neck protein RON6; transcript_product=rhoptry neck protein RON6; location=TGME49_chrII:2131728-2142882(-); protein_length=2265;	1	4	3.5	238.61	2265	0	39.856	0//0	0//0	3//0	1//0	21586000	99	12			-1	218040							52995	104840	36125			24077							2301300	2528200	1700100			459220	FALSE	TRUE	FALSE
TGME49_297970-t26_1-p1		TGME49_297970-t26_1-p1	TGME49_297970-t26_1-p1	TGME49_297970-t26_1-p1 transcript=TGME49_297970-t26_1; gene=TGME49_297970; organism=Toxoplasma_gondii_ME49; gene_product=aspartyl aminopeptidase; transcript_product=aspartyl aminopeptidase; location=TGME49_chrII:2146242-2154880(+); protein_length=508; sequ	1	3	7.3	55.896	508	0	28.249	0//0	0//0	0//0	2//0	6591300	24	3			-1	274640										129890	144750											380210			FALSE	TRUE	FALSE
TGME49_299050-t26_1-p1		TGME49_299050-t26_1-p1	TGME49_299050-t26_1-p1	TGME49_299050-t26_1-p1 transcript=TGME49_299050-t26_1; gene=TGME49_299050; organism=Toxoplasma_gondii_ME49; gene_product=ribosomal protein RPL17; transcript_product=ribosomal protein RPL17; location=TGME49_chrIII:2224012-2226278(-); protein_length=195; seq	1	9	45.1	22.269	195	0	190.52	0//0	3//0	3//0	3//0	489690000	10	69			-1	48969000				373310	513740	122500	2675800	2315600	2858800	12289000	13299000	14522000				4385200	7869000	1743200	8120400	8632600	9532100	14561000	17237000	18784000	FALSE	TRUE	FALSE
TGME49_299210-t26_1-p1		TGME49_299210-t26_1-p1	TGME49_299210-t26_1-p1	TGME49_299210-t26_1-p1 transcript=TGME49_299210-t26_1; gene=TGME49_299210; organism=Toxoplasma_gondii_ME49; gene_product=CTP synthase; transcript_product=CTP synthase; location=TGME49_chrIII:2114631-2120417(+); protein_length=652; sequence_SO=chromosome; S	1	4	9	70.998	652	0	69.147	0//0	0//0	3//0	3//0	24825000	30	12			-1	827510										203510	322620	301380										1375000	1058400	887550	FALSE	TRUE	FALSE
TGME49_300000-t26_1-p1		TGME49_300000-t26_1-p1	TGME49_300000-t26_1-p1	TGME49_300000-t26_1-p1 transcript=TGME49_300000-t26_1; gene=TGME49_300000; organism=Toxoplasma_gondii_ME49; gene_product=ribosomal protein RPL18; transcript_product=ribosomal protein RPL18; location=TGME49_chrXII:290951-294019(+); protein_length=187; seque	1	4	25.1	21.17	187	0	62.549	2//1	0//0	3//0	3//0	98244000	9	22			-1	10916000	297800	254770	155040				1143100	1373600	1387700	2693800	1692400	1917600	4062600	2929300	2377300				2954600	2841700	3041300	2306500	2026700	1742900	TRUE	FALSE	TRUE
TGME49_300140-t26_1-p1		TGME49_300140-t26_1-p1	TGME49_300140-t26_1-p1	TGME49_300140-t26_1-p1 transcript=TGME49_300140-t26_1; gene=TGME49_300140; organism=Toxoplasma_gondii_ME49; gene_product=elongation factor 1-gamma, putative; transcript_product=elongation factor 1-gamma, putative; location=TGME49_chrXII:185954-188540(+); p	1	3	17.8	44.039	394	0	15.748	0//0	0//0	1//0	3//0	15097000	18	3			-1	838720										207380	243500	387850										623030	765070	628010	FALSE	TRUE	FALSE
TGME49_300190-t26_1-p1		TGME49_300190-t26_1-p1;TGME49_325400-t26_1-p1	TGME49_300190-t26_1-p1;TGME49_325400-t26_1-p1	TGME49_300190-t26_1-p1 transcript=TGME49_300190-t26_1; gene=TGME49_300190; organism=Toxoplasma_gondii_ME49; gene_product=ribosomal protein RPL37A; transcript_product=ribosomal protein RPL37A; location=TGME49_chrXII:164207-166479(+); protein_length=96; sequ	2	5	44.8	10.404	96	0	161.94	3//0	3//0	3//0	3//0	540620000	5	78			-1;-1	108120000	1748400	148440	1747100		794170	227870	8903100	5147000	6994700	26169000	28997000	27246000	8236000	852490	10190000		4992500	1242000	13292000	7219500	9955700	15255000	21269000	19797000	TRUE	FALSE	TRUE
TGME49_300200-t26_1-p1		TGME49_300200-t26_1-p1	TGME49_300200-t26_1-p1	TGME49_300200-t26_1-p1 transcript=TGME49_300200-t26_1; gene=TGME49_300200; organism=Toxoplasma_gondii_ME49; gene_product=histone H2AZ; transcript_product=histone H2AZ; location=TGME49_chrXII:160991-162730(-); protein_length=155; sequence_SO=chromosome; SO=	1	5	31.6	15.92	155	0	91.878	0//0	3//0	3//0	3//0	1539600000	6	50			-1	256610000				4409400	3369400	6486700	22384000	18110000	16619000	72559000	54010000	58660000				27532000	26358000	43623000	38839000	40276000	31575000	52913000	43629000	47829000	FALSE	TRUE	FALSE
TGME49_300260-t26_1-p1		TGME49_300260-t26_1-p1	TGME49_300260-t26_1-p1	TGME49_300260-t26_1-p1 transcript=TGME49_300260-t26_1; gene=TGME49_300260; organism=Toxoplasma_gondii_ME49; gene_product=threonyl-tRNA synthetase family protein; transcript_product=threonyl-tRNA synthetase family protein; location=TGME49_chrXII:122563-1270	1	2	3.7	95.897	844	0	51.176	0//0	0//0	0//0	3//0	13056000	50	6			-1	261130										101040	72599	87487										616160	503320	597200	FALSE	TRUE	FALSE
TGME49_305010-t26_1-p1		TGME49_305010-t26_1-p1	TGME49_305010-t26_1-p1	TGME49_305010-t26_1-p1 transcript=TGME49_305010-t26_1; gene=TGME49_305010; organism=Toxoplasma_gondii_ME49; gene_product=pre-mRNA branch site protein p14, putative; transcript_product=pre-mRNA branch site protein p14, putative; location=TGME49_chrIX:516177	1	3	25.6	17.215	156	0	37.032	0//0	0//0	0//0	3//0	10422000	7	6			-1	1488900										597310	560700	330880										324700	661390	384290	FALSE	TRUE	FALSE
TGME49_305050-t26_1-p1		TGME49_305050-t26_1-p1	TGME49_305050-t26_1-p1	TGME49_305050-t26_1-p1 transcript=TGME49_305050-t26_1; gene=TGME49_305050; organism=Toxoplasma_gondii_ME49; gene_product=calmodulin, putative; transcript_product=calmodulin, putative; location=TGME49_chrIX:5203644-5204045(+); protein_length=133; sequence_S	1	13	77.4	15.277	133	0	215.32	3//0	2//0	3//0	3//0	708170000	10	87			-1	70817000	102350	286750	199560				3677900	2898700	3005900	20941000	20037000	19668000	8651700	2112100	2935200				13485000	12680000	7833200	19914000	19889000	17541000	TRUE	FALSE	TRUE
TGME49_305160-t26_1-p1		TGME49_305160-t26_1-p1;TGME49_251870-t26_1-p1	TGME49_305160-t26_1-p1;TGME49_251870-t26_1-p1	TGME49_305160-t26_1-p1 transcript=TGME49_305160-t26_1; gene=TGME49_305160; organism=Toxoplasma_gondii_ME49; gene_product=histone H2Ba; transcript_product=histone H2Ba; location=TGME49_chrIX:5259734-5260084(+); protein_length=116; sequence_SO=chromosome; SO	2	12	74.1	12.602	116	0	233.33	3//0	3//0	3//0	3//0	3037100000	7	128			-1;-1	433870000	13087000	13877000	9893200	11961000	10863000	12479000	30165000	23462000	26475000	115180000	88653000	77775000	102590000	92681000	90579000	90622000	101270000	83998000	64643000	60345000	58078000	81458000	74902000	70147000	TRUE	FALSE	TRUE
TGME49_305290-t26_1-p1		TGME49_305290-t26_1-p1	TGME49_305290-t26_1-p1	TGME49_305290-t26_1-p1 transcript=TGME49_305290-t26_1; gene=TGME49_305290; organism=Toxoplasma_gondii_ME49; gene_product=vacuolar atp synthase subunit e, putative; transcript_product=vacuolar atp synthase subunit e, putative; location=TGME49_chrIX:5335518-	1	10	30.7	39.083	345	0	154.29	0//0	0//0	0//0	3//0	110660000	19	23			-1	5824200										2181500	1854400	1788200										5115700	4864400	3793700	FALSE	TRUE	FALSE
TGME49_306650-t26_1-p1		TGME49_306650-t26_1-p1	TGME49_306650-t26_1-p1	TGME49_306650-t26_1-p1 transcript=TGME49_306650-t26_1; gene=TGME49_306650; organism=Toxoplasma_gondii_ME49; gene_product=hypothetical protein; transcript_product=hypothetical protein; location=TGME49_chrIX:6239673-6241762(-); protein_length=286; sequence_S	1	5	23.1	31.511	286	0	68.658	0//0	0//0	1//0	3//0	64642000	16	16			-1	4040100										1167900	1583500	1288700										2547100	2615500	2791500	FALSE	TRUE	FALSE
TGME49_306930-t26_1-p1		TGME49_306930-t26_1-p1	TGME49_306930-t26_1-p1	TGME49_306930-t26_1-p1 transcript=TGME49_306930-t26_1; gene=TGME49_306930; organism=Toxoplasma_gondii_ME49; gene_product=proteasome subunit beta type 7 precursor, putative; transcript_product=proteasome subunit beta type 7 precursor, putative; location=TGM	1	2	5.2	39.587	368	0	13.662	0//0	0//0	0//0	3//0	19746000	21	5			-1	940280											438870	501400											1291700	1423800	FALSE	TRUE	FALSE
TGME49_307810-t26_1-p1		TGME49_307810-t26_1-p1	TGME49_307810-t26_1-p1	TGME49_307810-t26_1-p1 transcript=TGME49_307810-t26_1; gene=TGME49_307810; organism=Toxoplasma_gondii_ME49; gene_product=hypothetical protein; transcript_product=hypothetical protein; location=TGME49_chrXII:420709-425609(-); protein_length=423; sequence_SO	1	2	9.7	44.171	423	0	35.239	0//0	0//0	0//0	3//0	8891500	16	4			-1	555720										214060	234520	107140										417730	520280	234030	FALSE	TRUE	FALSE
TGME49_308090-t26_1-p1		TGME49_308090-t26_1-p1	TGME49_308090-t26_1-p1	TGME49_308090-t26_1-p1 transcript=TGME49_308090-t26_1; gene=TGME49_308090; organism=Toxoplasma_gondii_ME49; gene_product=rhoptry protein ROP5; transcript_product=rhoptry protein ROP5; location=TGME49_chrXII:566721-568370(-); protein_length=549; sequence_SO	1	18	43.4	61.101	549	0	323.31	3//0	1//0	3//0	3//0	776960000	24	103			-1	32373000	612240	565610	711580				3738500	2173500	1946100	9682700	7781300	5161800	13060000	16233000	22821000				22311000	19849000	17817000	17045000	15161000	16980000	TRUE	FALSE	TRUE
TGME49_309210-t26_1-p1		TGME49_309210-t26_1-p1	TGME49_309210-t26_1-p1	TGME49_309210-t26_1-p1 transcript=TGME49_309210-t26_1; gene=TGME49_309210; organism=Toxoplasma_gondii_ME49; gene_product=peroxiredoxin 6, putative; transcript_product=peroxiredoxin 6, putative; location=TGME49_chrXI:559160-562038(-); protein_length=402; se	1	3	7.2	44.035	402	0	27.933	0//0	0//0	3//0	3//0	19009000	22	11			-1	864020							92449	70216	119830	204550	159960	217020							659270	594100	926070	410460	508870	679750	FALSE	TRUE	FALSE
TGME49_309590-t26_1-p1		TGME49_309590-t26_1-p1	TGME49_309590-t26_1-p1	TGME49_309590-t26_1-p1 transcript=TGME49_309590-t26_1; gene=TGME49_309590; organism=Toxoplasma_gondii_ME49; gene_product=rhoptry protein ROP1; transcript_product=rhoptry protein ROP1; location=TGME49_chrXI:746156-747496(+); protein_length=446; sequence_SO=	1	21	19.1	47.994	446	0	323.31	3//0	3//0	3//0	3//0	18524000000	9	500			-1	2058200000	21799000	25557000	18879000	16677000	10724000	10707000	122050000	118370000	141440000	587860000	471470000	512680000	181960000	179680000	187510000	167410000	129570000	113990000	419690000	444640000	449700000	494860000	528100000	497940000	TRUE	FALSE	TRUE
TGME49_309752-t26_1-p1		TGME49_309752-t26_1-p1	TGME49_309752-t26_1-p1	TGME49_309752-t26_1-p1 transcript=TGME49_309752-t26_1; gene=TGME49_309752; organism=Toxoplasma_gondii_ME49; gene_product=succinate-Coenzyme A ligase, beta subunit, putative; transcript_product=succinate-Coenzyme A ligase, beta subunit, putative; location=T	1	2	6.2	53.388	498	0	13.681	0//0	0//0	0//0	2//0	3357300	29	4			-1	115770												115770												458350	FALSE	TRUE	FALSE
TGME49_309810-t26_1-p1		TGME49_309810-t26_1-p1	TGME49_309810-t26_1-p1	TGME49_309810-t26_1-p1 transcript=TGME49_309810-t26_1; gene=TGME49_309810; organism=Toxoplasma_gondii_ME49; gene_product=ribosomal protein RPP2; transcript_product=ribosomal protein RPP2; location=TGME49_chrXI:829040-829867(-); protein_length=113; sequence	1	6	80.5	11.768	113	0	208.23	2//0	2//0	0//0	3//0	239530000	5	40			-1	47907000	583110			435720						18717000	13740000	14431000	2941500			2209700						9943300	9483500	10110000	TRUE	FALSE	FALSE
TGME49_309820-t26_1-p1		TGME49_309820-t26_1-p1	TGME49_309820-t26_1-p1	TGME49_309820-t26_1-p1 transcript=TGME49_309820-t26_1; gene=TGME49_309820; organism=Toxoplasma_gondii_ME49; gene_product=ribosomal protein RPL11; transcript_product=ribosomal protein RPL11; location=TGME49_chrXI:830503-832124(+); protein_length=175; sequen	1	7	48	20.199	175	0	106.59	1//2	0//0	3//0	3//0	104210000	8	31			-1	13026000	57240	104490	78225				2030600	1710900	2956100	1532000	1822000	2734100	1062900	1812600	1479900				4624100	4698100	7600400	1540800	1647100	1954800	TRUE	FALSE	TRUE
TGME49_310030-t26_1-p1		TGME49_310030-t26_1-p1	TGME49_310030-t26_1-p1	TGME49_310030-t26_1-p1 transcript=TGME49_310030-t26_1; gene=TGME49_310030; organism=Toxoplasma_gondii_ME49; gene_product=cyclase-associated protein, putative; transcript_product=cyclase-associated protein, putative; location=TGME49_chrXI:1014745-1015690(-)	1	6	37.9	22.483	203	0	54.276	0//0	0//0	3//0	3//0	18545000	15	12			-1	1236300							424490	384960	329370		54540	42952								2099900	1693900				FALSE	TRUE	FALSE
TGME49_310470-t26_1-p1		TGME49_310470-t26_1-p1	TGME49_310470-t26_1-p1	TGME49_310470-t26_1-p1 transcript=TGME49_310470-t26_1; gene=TGME49_310470; organism=Toxoplasma_gondii_ME49; gene_product=cytochrome C oxidase subunit IIb, putative; transcript_product=cytochrome C oxidase subunit IIb, putative; location=TGME49_chrXI:137539	1	5	52.4	21.228	191	0	100.72	0//0	0//0	2//1	3//0	228180000	8	27			-1	28523000							217940	489690	841830	8577900	9027900	9367300							919720	2451900	2462100	9908200	7191400	8691700	FALSE	TRUE	FALSE
TGME49_310750-t26_1-p1		TGME49_310750-t26_1-p1	TGME49_310750-t26_1-p1	TGME49_310750-t26_1-p1 transcript=TGME49_310750-t26_1; gene=TGME49_310750; organism=Toxoplasma_gondii_ME49; gene_product=emp24/gp25L/p24 family protein; transcript_product=emp24/gp25L/p24 family protein; location=TGME49_chrXI:1569488-1573498(+); protein_le	1	2	6.3	64.977	601	0	18.007	0//0	0//0	0//0	3//0	8290100	24	4			-1	345420										200770	144650											576130	492920		FALSE	TRUE	FALSE
TGME49_310780-t26_1-p1		TGME49_310780-t26_1-p1	TGME49_310780-t26_1-p1	TGME49_310780-t26_1-p1 transcript=TGME49_310780-t26_1; gene=TGME49_310780; organism=Toxoplasma_gondii_ME49; gene_product=dense granule protein GRA4; transcript_product=dense granule protein GRA4; location=TGME49_chrXI:1589170-1590207(-); protein_length=345	1	3	21.7	36.329	345	0	279.57	0//0	0//0	3//0	3//0	65625000	6	28			-1	10937000							807190	780930	1000800	3526900	2346600	2475000							2180600	2567400	3001500	1266400	1487300	1313500	FALSE	TRUE	FALSE
TGME49_310790-t26_1-p1		TGME49_310790-t26_1-p1	TGME49_310790-t26_1-p1	TGME49_310790-t26_1-p1 transcript=TGME49_310790-t26_1; gene=TGME49_310790; organism=Toxoplasma_gondii_ME49; gene_product=hypothetical protein; transcript_product=hypothetical protein; location=TGME49_chrXI:1592976-1595007(+); protein_length=219; sequence_S	1	14	53	24.708	219	0	323.31	0//0	0//0	2//0	3//0	4477600000	11	164			-1	407050000							149610			134350000	140750000	131800000							530450			176320000	208860000	197480000	FALSE	TRUE	FALSE
TGME49_310960-t26_1-p1		TGME49_310960-t26_1-p1	TGME49_310960-t26_1-p1	TGME49_310960-t26_1-p1 transcript=TGME49_310960-t26_1; gene=TGME49_310960; organism=Toxoplasma_gondii_ME49; gene_product=vacuolar atp synthase subunit f, putative; transcript_product=vacuolar atp synthase subunit f, putative; location=TGME49_chrXI:1693543-	1	5	34.4	21.658	195	0	83.747	0//0	0//0	0//0	3//0	60206000	14	11			-1	4300400										1147900	1551700	1600800										2415900	2872400	2743600	FALSE	TRUE	FALSE
TGME49_311210-t26_1-p1		TGME49_311210-t26_1-p1	TGME49_311210-t26_1-p1	TGME49_311210-t26_1-p1 transcript=TGME49_311210-t26_1; gene=TGME49_311210; organism=Toxoplasma_gondii_ME49; gene_product=hypothetical protein; transcript_product=hypothetical protein; location=TGME49_chrXI:1859046-1869362(+); protein_length=1818; sequence_	1	2	3.2	192.53	1818	0	10.753	0//0	0//0	0//0	2//0	2836300	70	2			-1	40519											40519												393280		FALSE	TRUE	FALSE
TGME49_311240-t26_1-p1		TGME49_311240-t26_1-p1	TGME49_311240-t26_1-p1	TGME49_311240-t26_1-p1 transcript=TGME49_311240-t26_1; gene=TGME49_311240; organism=Toxoplasma_gondii_ME49; gene_product=DnaJ family chaperone, putative; transcript_product=DnaJ family chaperone, putative; location=TGME49_chrXI:1903328-1908342(-); protein_	1	16	52.3	47.448	426	0	307.69	0//0	2//0	3//0	3//0	475090000	17	78			-1	27947000				63217			1325000	1010700	1011800	9844000	7529700	7162300				1584200			6281100	7875300	7631000	17092000	15764000	16608000	FALSE	TRUE	FALSE
TGME49_311430-t26_1-p1		TGME49_311430-t26_1-p1	TGME49_311430-t26_1-p1	TGME49_311430-t26_1-p1 transcript=TGME49_311430-t26_1; gene=TGME49_311430; organism=Toxoplasma_gondii_ME49; gene_product=fibrillarin; transcript_product=fibrillarin; location=TGME49_chrXI:2068034-2069622(-); protein_length=304; sequence_SO=chromosome; SO=p	1	9	49.3	31.988	304	0	139.19	0//0	0//0	3//0	3//0	160690000	16	45			-1	10043000							2672900	2691900	3581600	504450	352470	239960							13150000	14860000	17746000	1434500	1135000	760800	FALSE	TRUE	FALSE
TGME49_311720-t26_1-p1		TGME49_311720-t26_1-p1	TGME49_311720-t26_1-p1	TGME49_311720-t26_1-p1 transcript=TGME49_311720-t26_1; gene=TGME49_311720; organism=Toxoplasma_gondii_ME49; gene_product=chaperonin protein BiP; transcript_product=chaperonin protein BiP; location=TGME49_chrXI:2225360-2228735(-); protein_length=668; sequen	1	32	46	73.252	668	0	323.31	1//0	3//0	3//0	3//0	1023200000	31	188			-1	33006000				25294	18829	16259	790420	707490	548740	11225000	10067000	9606500				1145300	688020	554800	4387300	4212500	2687900	43633000	47457000	41925000	FALSE	FALSE	FALSE
TGME49_312110-t26_1-p1		TGME49_312110-t26_1-p1	TGME49_312110-t26_1-p1	TGME49_312110-t26_1-p1 transcript=TGME49_312110-t26_1; gene=TGME49_312110; organism=Toxoplasma_gondii_ME49; gene_product=apicoplast-associated thioredoxin family protein Atrx1; transcript_product=apicoplast-associated thioredoxin family protein Atrx1; loca	1	2	6.3	86.833	790	0	20.002	0//0	0//0	0//0	2//1	12723000	39	6			-1	326230										61350	122160	142720										457470	573730	681130	FALSE	TRUE	FALSE
TGME49_312160-t26_1-p1		TGME49_312160-t26_1-p1	TGME49_312160-t26_1-p1	TGME49_312160-t26_1-p1 transcript=TGME49_312160-t26_1; gene=TGME49_312160; organism=Toxoplasma_gondii_ME49; gene_product=hypothetical protein; transcript_product=hypothetical protein; location=TGME49_chrXI:2467774-2469249(-); protein_length=199; sequence_S	1	3	20.1	22.261	199	0	50.621	0//0	0//0	3//0	3//0	96974000	9	26			-1	10775000							186470	143940	189560	2624000	4174600	3456300							609730	832460	1001400	2281800	2889500	4044900	FALSE	TRUE	FALSE
TGME49_312270-t26_1-p1		TGME49_312270-t26_1-p1	TGME49_312270-t26_1-p1	TGME49_312270-t26_1-p1 transcript=TGME49_312270-t26_1; gene=TGME49_312270; organism=Toxoplasma_gondii_ME49; gene_product=rhoptry protein ROP13; transcript_product=rhoptry protein ROP13; location=TGME49_chrXI:2556369-2557571(-); protein_length=400; sequence	1	2	4.8	44.802	400	0	14.949	0//0	0//0	0//0	3//0	3970900	19	4			-1	209000										101120		107880										234320		279830	FALSE	TRUE	FALSE
TGME49_313340-t26_1-p1		TGME49_313340-t26_1-p1	TGME49_313340-t26_1-p1	TGME49_313340-t26_1-p1 transcript=TGME49_313340-t26_1; gene=TGME49_313340; organism=Toxoplasma_gondii_ME49; gene_product=hypothetical protein; transcript_product=hypothetical protein; location=TGME49_chrXI:3283215-3293100(-); protein_length=1444; sequence_	1	2	1.5	161.14	1444	0	10.547	0//0	0//0	1//0	0//0	0	87	2			-1	0																									FALSE	TRUE	FALSE
TGME49_313385-t26_1-p1		TGME49_313385-t26_1-p1	TGME49_313385-t26_1-p1	TGME49_313385-t26_1-p1 transcript=TGME49_313385-t26_1; gene=TGME49_313385; organism=Toxoplasma_gondii_ME49; gene_product=hypothetical protein; transcript_product=hypothetical protein; location=TGME49_chrXI:3333694-3334286(-); protein_length=85; sequence_SO	1	2	31.8	9.1236	85	0	94.06	3//0	2//1	3//0	3//0	99211000	6	26			-1	16535000	184900	292170	236560	288040	354250	286030	3332800	1833400	3154800	910410	2815400	2846400	1299400	1755400	1839800	2035100	3135700	2240400	5708000	3499100	5449500	1178300	2169200	2129300	TRUE	FALSE	TRUE
TGME49_313390-t26_1-p1		TGME49_313390-t26_1-p1	TGME49_313390-t26_1-p1	TGME49_313390-t26_1-p1 transcript=TGME49_313390-t26_1; gene=TGME49_313390; organism=Toxoplasma_gondii_ME49; gene_product=ribosomal protein RPL6; transcript_product=ribosomal protein RPL6; location=TGME49_chrXI:3337418-3338266(+); protein_length=282; sequen	1	14	45	31.222	282	0	181.94	2//0	1//0	3//0	3//0	739110000	18	98			-1	41062000	56137						4067200	3286400	3538700	11325000	9437700	9350100	1166200						22159000	27617000	22889000	21367000	18250000	20642000	TRUE	FALSE	FALSE
TGME49_313410-t26_1-p1		TGME49_313410-t26_1-p1	TGME49_313410-t26_1-p1	TGME49_313410-t26_1-p1 transcript=TGME49_313410-t26_1; gene=TGME49_313410; organism=Toxoplasma_gondii_ME49; gene_product=proteasome 26S regulatory subunit; transcript_product=proteasome 26S regulatory subunit; location=TGME49_chrXI:3350293-3360813(+); prot	1	6	8.7	117.71	1091	0	80.821	0//0	0//0	0//0	3//0	49242000	63	21			-1	781630										253130	255180	273330										1837900	2407300	2279700	FALSE	TRUE	FALSE
TGME49_313640-t26_1-p1		TGME49_313640-t26_1-p1	TGME49_313640-t26_1-p1	TGME49_313640-t26_1-p1 transcript=TGME49_313640-t26_1; gene=TGME49_313640; organism=Toxoplasma_gondii_ME49; gene_product=hypothetical protein; transcript_product=hypothetical protein; location=TGME49_chrXI:3579273-3579878(+); protein_length=201; sequence_S	1	7	47.8	22.302	201	0	256.89	0//0	0//0	3//0	3//0	421820000	10	49			-1	42182000								230640	370230	14034000	13123000	14424000								921290	1350800	14885000	18065000	19483000	FALSE	TRUE	FALSE
TGME49_314400-t26_1-p1		TGME49_314400-t26_1-p1	TGME49_314400-t26_1-p1	TGME49_314400-t26_1-p1 transcript=TGME49_314400-t26_1; gene=TGME49_314400; organism=Toxoplasma_gondii_ME49; gene_product=pyruvate dehydrogenase E1 component, beta subunit, putative; transcript_product=pyruvate dehydrogenase E1 component, beta subunit, puta	1	3	14.9	45.598	423	0	46.494	0//0	0//0	0//0	3//0	41203000	16	16			-1	2575200										512950	914590	1147700										1479100	1742100	2315800	FALSE	TRUE	FALSE
TGME49_314810-t26_1-p1		TGME49_314810-t26_1-p1	TGME49_314810-t26_1-p1	TGME49_314810-t26_1-p1 transcript=TGME49_314810-t26_1; gene=TGME49_314810; organism=Toxoplasma_gondii_ME49; gene_product=ribosomal protein RPL7; transcript_product=ribosomal protein RPL7; location=TGME49_chrXI:4309840-4313516(+); protein_length=258; sequen	1	7	31	30.121	258	0	52.006	1//2	0//0	3//0	3//0	245760000	10	27			-1	24576000	100860	521680	298570				4094400	2603800	3786200	5722100	3959600	3488400	1441200	5291800	4650900				11838000	11545000	10063000	5526800	3825800	4280600	TRUE	FALSE	TRUE
TGME49_314820-t26_1-p1		TGME49_314820-t26_1-p1	TGME49_314820-t26_1-p1	TGME49_314820-t26_1-p1 transcript=TGME49_314820-t26_1; gene=TGME49_314820; organism=Toxoplasma_gondii_ME49; gene_product=atp synthase F1, epsilon subunit, putative; transcript_product=atp synthase F1, epsilon subunit, putative; location=TGME49_chrXI:431592	1	3	41.1	8.4786	73	0	63.959	0//0	0//0	3//0	3//0	122620000	5	20			-1	24525000									1117400	10782000	4219500	8406300									2869600	5135000	4165000	4951000	FALSE	TRUE	FALSE
TGME49_314830-t26_1-p1		TGME49_314830-t26_1-p1	TGME49_314830-t26_1-p1	TGME49_314830-t26_1-p1 transcript=TGME49_314830-t26_1; gene=TGME49_314830; organism=Toxoplasma_gondii_ME49; gene_product=pre-mRNA splicing factor subunit, putative; transcript_product=pre-mRNA splicing factor subunit, putative; location=TGME49_chrXI:431936	1	2	28.7	12.178	108	0	23.698	0//0	0//0	2//0	1//2	18188000	7	3			-1	2598400							586880	597840		686770	369470	357400										613930	340380	332190	FALSE	TRUE	FALSE
TGME49_315320-t26_1-p1		TGME49_315320-t26_1-p1	TGME49_315320-t26_1-p1	TGME49_315320-t26_1-p1 transcript=TGME49_315320-t26_1; gene=TGME49_315320; organism=Toxoplasma_gondii_ME49; gene_product=SAG-related sequence SRS52A; transcript_product=SAG-related sequence SRS52A; location=TGME49_chrXI:4647664-4649068(+); protein_length=3	1	2	13.1	34.26	329	0	14.204	0//0	0//0	0//0	3//0	30543000	16	5			-1	1908900										722750	570090	616110										1406800	1142700	1471600	FALSE	TRUE	FALSE
TGME49_315570-t26_1-p1		TGME49_315570-t26_1-p1	TGME49_315570-t26_1-p1	TGME49_315570-t26_1-p1 transcript=TGME49_315570-t26_1; gene=TGME49_315570; organism=Toxoplasma_gondii_ME49; gene_product=hypothetical protein; transcript_product=hypothetical protein; location=TGME49_chrXI:4814041-4814900(+); protein_length=91; sequence_SO	1	3	17.6	9.2735	91	0	120.2	3//0	3//0	3//0	3//0	3085700000	1	49			-1	3085700000	27915000	37423000	17570000	54334000	62577000	43760000	581150000	380280000	619600000	493420000	284290000	483380000	26663000	33446000	22391000	55132000	88490000	50858000	153300000	170870000	182040000	64174000	41714000	66295000	TRUE	FALSE	TRUE
TGME49_315610-t26_1-p1		TGME49_315610-t26_1-p1	TGME49_315610-t26_1-p1	TGME49_315610-t26_1-p1 transcript=TGME49_315610-t26_1; gene=TGME49_315610; organism=Toxoplasma_gondii_ME49; gene_product=hypothetical protein; transcript_product=hypothetical protein; location=TGME49_chrXI:4855798-4856274(+); protein_length=158; sequence_S	1	16	63.9	15.971	158	0	323.31	3//0	3//0	3//0	3//0	9606900000	5	284			-1	1921400000	16974000	24134000	19183000	65236000	42217000	43513000	345720000	331760000	323680000	249710000	221020000	238240000	91218000	109390000	119180000	411850000	333400000	283660000	329290000	526350000	375610000	126450000	129600000	147150000	TRUE	FALSE	TRUE
TGME49_315930-t26_1-p1		TGME49_315930-t26_1-p1	TGME49_315930-t26_1-p1	TGME49_315930-t26_1-p1 transcript=TGME49_315930-t26_1; gene=TGME49_315930; organism=Toxoplasma_gondii_ME49; gene_product=integral membrane protein, DUF56 family protein, putative; transcript_product=integral membrane protein, DUF56 family protein, putative	1	3	19.7	18.101	157	0	22.316	0//0	0//0	3//0	2//0	27137000	7	7			-1	3876600							957050	897010	880920	327060		814610							2082300	2315600	2077200			778490	FALSE	TRUE	FALSE
TGME49_316255-t26_1-p1		TGME49_316255-t26_1-p1	TGME49_316255-t26_1-p1	TGME49_316255-t26_1-p1 transcript=TGME49_316255-t26_1; gene=TGME49_316255; organism=Toxoplasma_gondii_ME49; gene_product=hypothetical protein; transcript_product=hypothetical protein; location=TGME49_chrXI:5213009-5213269(+); protein_length=86; sequence_SO	1	2	24.4	10.03	86	0	25.195	0//0	0//0	0//0	3//0	22851000	5	7			-1	4570100										976400	1590900	2002800										374010	838020	1853500	FALSE	TRUE	FALSE
TGME49_316400-t26_1-p1		TGME49_316400-t26_1-p1;TGME49_231770-t26_1-p1	TGME49_316400-t26_1-p1	TGME49_316400-t26_1-p1 transcript=TGME49_316400-t26_1; gene=TGME49_316400; organism=Toxoplasma_gondii_ME49; gene_product=alpha tubulin TUBA1; transcript_product=alpha tubulin TUBA1; location=TGME49_chrXI:5274572-5276593(+); protein_length=453; sequence_SO=	2	22	65.8	50.113	453	0	323.31	0//0	0//0	3//0	3//0	1189100000	21	146			-1;-1	56625000							345430	414970	232640	20525000	18245000	16862000							2338400	3473800	2090500	44338000	42882000	38848000	FALSE	TRUE	FALSE
TGME49_316710-t26_1-p1		TGME49_316710-t26_1-p1	TGME49_316710-t26_1-p1	TGME49_316710-t26_1-p1 transcript=TGME49_316710-t26_1; gene=TGME49_316710; organism=Toxoplasma_gondii_ME49; gene_product=hypothetical protein; transcript_product=hypothetical protein; location=TGME49_chrXI:5518970-5519608(+); protein_length=99; sequence_SO	1	2	28.3	10.644	99	0	121.54	0//0	0//0	0//0	3//0	113930000	2	14			-1	56963000										15131000	22451000	19381000										2301800	2879800	2429900	FALSE	TRUE	FALSE
TGME49_318160-t26_1-p1		TGME49_318160-t26_1-p1	TGME49_318160-t26_1-p1	TGME49_318160-t26_1-p1 transcript=TGME49_318160-t26_1; gene=TGME49_318160; organism=Toxoplasma_gondii_ME49; gene_product=MSP (Major sperm protein) domain-containing protein; transcript_product=MSP (Major sperm protein) domain-containing protein; location=T	1	3	23.8	25.975	239	0	20.567	0//0	0//0	0//0	3//0	7350300	10	7			-1	735030										475790		259240										580290		353930	FALSE	TRUE	FALSE
TGME49_318410-t26_1-p1		TGME49_318410-t26_1-p1	TGME49_318410-t26_1-p1	TGME49_318410-t26_1-p1 transcript=TGME49_318410-t26_1; gene=TGME49_318410; organism=Toxoplasma_gondii_ME49; gene_product=TCP-1 chaperonin, putative; transcript_product=TCP-1 chaperonin, putative; location=TGME49_chrIV:1353144-1358251(+); protein_length=537	1	2	6.1	58.665	537	0	13.154	0//0	0//0	0//0	3//0	9799700	28	3			-1	349990										61787	133110	155100										382040	434760	503850	FALSE	TRUE	FALSE
TGME49_319560-t26_1-p1		TGME49_319560-t26_1-p1;TGME49_325800-t26_1-p1	TGME49_319560-t26_1-p1;TGME49_325800-t26_1-p1	TGME49_319560-t26_1-p1 transcript=TGME49_319560-t26_1; gene=TGME49_319560; organism=Toxoplasma_gondii_ME49; gene_product=microneme protein MIC3; transcript_product=microneme protein MIC3; location=TGME49_chrIV:912578-913851(+); protein_length=383; sequence	2	19	64.5	40.528	383	0	323.31	3//0	3//0	3//0	3//0	1833100000	19	220			-1;-1	96480000	798410	621720	671250	208470	207820	151850	25583000	19105000	27947000	7885100	6858000	6442100	13038000	9831500	16426000	5575200	6963100	4502400	135210000	121530000	143830000	18911000	19478000	17088000	TRUE	FALSE	TRUE
TGME49_319730-t26_1-p1		TGME49_319730-t26_1-p1	TGME49_319730-t26_1-p1	TGME49_319730-t26_1-p1 transcript=TGME49_319730-t26_1; gene=TGME49_319730; organism=Toxoplasma_gondii_ME49; gene_product=YOU2 family C2C2 zinc finger protein; transcript_product=YOU2 family C2C2 zinc finger protein; location=TGME49_chrIV:757586-758992(-);	1	16	75.2	17.125	149	0	323.31	0//0	0//0	2//0	3//0	2420700000	10	161			-1	242070000										78356000	77410000	86305000										100150000	97969000	111180000	FALSE	TRUE	FALSE
TGME49_319920-t26_1-p1		TGME49_319920-t26_1-p1	TGME49_319920-t26_1-p1	TGME49_319920-t26_1-p1 transcript=TGME49_319920-t26_1; gene=TGME49_319920; organism=Toxoplasma_gondii_ME49; gene_product=2-oxo acid dehydrogenases acyltransferase (catalytic domain) domain-containing protein; transcript_product=2-oxo acid dehydrogenases ac	1	7	14.1	70.289	669	0	220.94	0//0	0//0	0//0	3//0	106030000	27	24			-1	3927100										1869900	773400	1283700										4634200	3826600	4980300	FALSE	TRUE	FALSE
TGME49_320050-t26_1-p1		TGME49_320050-t26_1-p1	TGME49_320050-t26_1-p1	TGME49_320050-t26_1-p1 transcript=TGME49_320050-t26_1; gene=TGME49_320050; organism=Toxoplasma_gondii_ME49; gene_product=ribosomal protein RPL5; transcript_product=ribosomal protein RPL5; location=TGME49_chrIV:550949-553977(+); protein_length=310; sequence	1	2	7.1	35.341	310	0	12.407	0//0	0//0	2//1	1//0	11187000	14	3			-1	799080							346140	210970	241970										1506300	1089200	1141200				FALSE	TRUE	FALSE
TGME49_320140-t26_1-p1		TGME49_320140-t26_1-p1	TGME49_320140-t26_1-p1	TGME49_320140-t26_1-p1 transcript=TGME49_320140-t26_1; gene=TGME49_320140; organism=Toxoplasma_gondii_ME49; gene_product=ubiquinol-cytochrome c reductase hinge protein, putative; transcript_product=ubiquinol-cytochrome c reductase hinge protein, putative;	1	4	58.4	10.493	89	0	56.965	0//0	0//0	3//0	3//0	103790000	5	18			-1	20757000							676540	896570	369400	6421200	5390800	7002600							2292100	2471400	1406600	1771800	1610400	2257700	FALSE	TRUE	FALSE
TGME49_320220-t26_1-p1		TGME49_320220-t26_1-p1	TGME49_320220-t26_1-p1	TGME49_320220-t26_1-p1 transcript=TGME49_320220-t26_1; gene=TGME49_320220; organism=Toxoplasma_gondii_ME49; gene_product=ubiquinol cytochrome c oxidoreductase, putative; transcript_product=ubiquinol cytochrome c oxidoreductase, putative; location=TGME49_ch	1	10	23.2	54.792	487	0	231.76	2//1	3//0	3//0	3//0	311550000	26	67			-1	11983000	86759	67449	60910	158990		72402	587650	198230	334100	3467000	3682800	3266300	2728300	1632600	1875600	3610900		2200900	2114900	2311200	2361200	11602000	13204000	11121000	TRUE	FALSE	TRUE
TGME49_320600-t26_1-p1		TGME49_320600-t26_1-p1	TGME49_320600-t26_1-p1	TGME49_320600-t26_1-p1 transcript=TGME49_320600-t26_1; gene=TGME49_320600; organism=Toxoplasma_gondii_ME49; gene_product=cold-shock DNA-binding domain-containing protein; transcript_product=cold-shock DNA-binding domain-containing protein; location=TGME49_	1	2	19.1	23.06	209	0	33.996	0//0	0//0	3//0	3//0	42043000	12	11			-1	3503600							617880	458290	495090	286300	506820	1139200							1702000	2484100	1663000	1180500	775680	1300600	FALSE	TRUE	FALSE
TGME49_321680-t26_1-p1		TGME49_321680-t26_1-p1	TGME49_321680-t26_1-p1	TGME49_321680-t26_1-p1 transcript=TGME49_321680-t26_1; gene=TGME49_321680; organism=Toxoplasma_gondii_ME49; gene_product=hypothetical protein; transcript_product=hypothetical protein; location=TGME49_chrIb:1639665-1643069(-); protein_length=372; sequence_S	1	10	22.8	40.66	372	0	81.121	3//0	1//0	3//0	0//0	110180000	21	29			-1	5246700	152180	235740	217200				2013200	1480000	1148300				5989800	8338800	8959900				8542300	5795800	6479300				TRUE	FALSE	TRUE
TGME49_323100-t26_1-p1		TGME49_323100-t26_1-p1	TGME49_323100-t26_1-p1	TGME49_323100-t26_1-p1 transcript=TGME49_323100-t26_1; gene=TGME49_323100; organism=Toxoplasma_gondii_ME49; gene_product=hypothetical protein; transcript_product=hypothetical protein; location=KE139135:1-982(+); protein_length=145; sequence_SO=supercontig;	1	2	23.4	15.886	145	0	24.699	0//0	0//0	1//0	3//0	13249000	6	3			-1	2208100										1034900	643160	530110										572660	629060	524900	FALSE	TRUE	FALSE
[truncated: 33 more columns]

## Sheet: Experimental design
MQ experimental design
Name	Fraction	Experiment	PTM	biogroup	group
20200902_Adenine1_NA_i01	4	Adenine1_i01		Adenine1_i01	Adenine1
20200902_Adenine1_NA_i02	4	Adenine1_i02		Adenine1_i02	Adenine1
20200902_Adenine1_NA_i03	4	Adenine1_i03		Adenine1_i03	Adenine1
20200902_Mock_NA_i01	1	Mock_i01		Mock_i01	Mock
20200902_Mock_NA_i02	1	Mock_i02		Mock_i02	Mock
20200902_Mock_NA_i03	1	Mock_i03		Mock_i03	Mock
20200902_OD18_19_NA_i01	7	OD18_19_i01		OD18_19_i01	OD18_19
20200902_OD18_19_NA_i02	7	OD18_19_i02		OD18_19_i02	OD18_19
20200902_OD18_19_NA_i03	7	OD18_19_i03		OD18_19_i03	OD18_19
20200902_OD62_18_NA_i01	10	OD62_18_i01		OD62_18_i01	OD62_18
20200902_OD62_18_NA_i02	10	OD62_18_i02		OD62_18_i02	OD62_18
20200902_OD62_18_NA_i03	10	OD62_18_i03		OD62_18_i03	OD62_18

## Sheet: Note
Produced by R script	MQanalysis v036			First page:
minNumSamp_peptlevel	1
minNumSamp_protlevel	2			The first page, proteinGroups cleaned, lists the Leading Protein of each group of proteins identified by MaxQuant.
peptide_impute_shift_param	2.5			Three different quantifications can be given for each Leading Protein:
peptide_impute_sigma_param	0.3				LFQ:	(for Label-Free-Quantification): values produced by MaxQuant's own algorithm; they are in principle already normalised.
protein_impute_shift_param	2.5				Top3:	(for sum of the three most intense peptide intensities): a valid alternative to LFQ (see below)
protein_impute_sigma_param	0.3				iBQA:	(for Intensity Based Absolute Quantification): values are the intensities divided by the number of tryptic peptides; they can be useful in certain contexts.
Original maxNumSamp_Gaussian_peptlevel	1
maxNumSamp_Gaussian_peptlevel used (for some or all supergroups)	1			Normalisation: peptides are first normalised (variance stabilisation) before being summed up for Top3.
Original maxNumSamp_Gaussian_protlevel	1
maxNumSamp_Gaussian_protlevel used (for some or all supergroups)	1			"Seen in at least 2 reps in <group> " indicates whether a protein is seen in a group (i.e, if it has at least 2 detections in a group).
ttmaxp	0.05			"Seen in no reps in <group>" indicates whether a protein is seen absolutely nowhere in a group (i.e not detected or measured in either samples of the group).
ttminFC	1			"Seen in all reps in <group>" indicates whether a protein is seen absolutely everywhere in a group.
ttC	1
maxLabel	20			"OnOff <group1> vs <group2> onIn" is for proteins that are strictly not seen in one group, and seen in the other, in which case the group where it is seen is indicated.
normalisation method	variance stabilisation			"StrictOnOff <group1> vs <group2> onIn" is for proteins that are strictly not seen in one group, and seen in all replicates of the other, in which case the group where it is seen is indicated.
DE method	Empirical Bayes test
Number of cycles of protein imputations	20			proteinGroups cleaned contains contaminants ('Potential contaminant') as well as proteins marked as 'Only Identified by Site.'
Min proportion of consistant repeated protein imputations	0.999			It is generally recommended to ignore proteins 'Only Identified by Site.'.
seed for random number generation:	72057
Graphical Data Representation
iTop3						LFQ
PCA
Protein intensity distribution
unsupervised hierarchical clustering
Missing peptide values						Missing LFQ values
Peptide intensity distribution, including imputed values						Comparison of iTop3 with LFQ protein intensities
