# Supplementary material for: Cellular and Molecular Targets of Nucleotide-Tagged Trithiolato-Bridged Arene Ruthenium Complexes in the Protozoan Parasites Toxoplasma gondii and Trypanosoma brucei
Source: Int J Mol Sci. 2021 Oct 5;22(19):10787. doi: 10.3390/ijms221910787 (PMC8509533; doi:10.3390/ijms221910787)
Supplement: Supplementary file 1 [file ijms-22-10787-s001.zip › Table S2.xlsx]

## Sheet: proteinGroups cleaned
Leading_Protein	GN	Protein IDs	Majority protein IDs	Fasta headers	Number of proteins	Razor + unique peptides	Sequence coverage [%]	Mol. weight [kDa]	Sequence length	Q-value	Score	Num Ident byMSMS//byMatch Adenine	Num Ident byMSMS//byMatch Mock	Num Ident byMSMS//byMatch OD18	Num Ident byMSMS//byMatch OD62_18	Intensity	iBAQ peptides	MS/MS count	Only identified by site	Potential contaminant	Taxonomy IDs	iBAQ	iBAQ Adenine_i01	iBAQ Adenine_i02	iBAQ Adenine_i03	iBAQ Mock_i01	iBAQ Mock_i02	iBAQ Mock_i03	iBAQ OD18_i01	iBAQ OD18_i02	iBAQ OD18_i03	iBAQ OD62_18_i01	iBAQ OD62_18_i02	iBAQ OD62_18_i03	LFQ Adenine_i01	LFQ Adenine_i02	LFQ Adenine_i03	LFQ Mock_i01	LFQ Mock_i02	LFQ Mock_i03	LFQ OD18_i01	LFQ OD18_i02	LFQ OD18_i03	LFQ OD62_18_i01	LFQ OD62_18_i02	LFQ OD62_18_i03	Seen in at least 2 reps in Adenine	Seen in no reps in Adenine	Seen in all reps in Adenine
CON__sp|P02538|K2C6A_HUMAN		CON__sp|P02538|K2C6A_HUMAN;sp|P02538|K2C6A_HUMAN;CON__sp|O95678|K2C75_HUMAN;sp|O95678|K2C75_HUMAN;CON__sp|P05787|K2C8_HUMAN;sp|P05787|K2C8_HUMAN;sp|Q14CN4-2|K2C72_HUMAN;CON__sp|Q14CN4|K2C72_HUMAN;sp|Q14CN4|K2C72_HUMAN;CON__sp|Q14CN4-2|K2C72_HUMAN;sp|Q9NSB2|KRT84_HUMAN;sp|P08729|K2C7_HUMAN;CON__sp|P08729|K2C7_HUMAN;CON__sp|Q9NSB2|KRT84_HUMAN;CON__sp|P08670|VIME_HUMAN;sp|P78386|KRT85_HUMAN;sp|P0867…	CON__sp|P02538|K2C6A_HUMAN;sp|P02538|K2C6A_HUMAN	;Keratin, type II cytoskeletal 6A	24	54	64	60.044	564	0	323.31	3//0	0//0	3//0	3//0	15700000000	30	585		+	-1;-1;-1;-1;-1;-1;-1;-1;-1;-1;-1;-1;-1;-1;-1;-1;-1;-1;-1;-1;-1;-1;-1;-1	523330000	54129	26134	61900				198530000	155250000	157090000	4493300	4780700	3035300	1419100	1185000	1711900				1281500000	1234900000	1272100000	42010000	45615000	36499000	TRUE	FALSE	TRUE
CON__sp|P13645|K1C10_HUMAN		CON__sp|P13645|K1C10_HUMAN;sp|P13645|K1C10_HUMAN;CON__sp|Q7Z3Y7|K1C28_HUMAN;sp|Q7Z3Y7|K1C28_HUMAN;CON__sp|Q2M2I5|K1C24_HUMAN;sp|Q2M2I5|K1C24_HUMAN;CON__sp|Q7Z3Y8|K1C27_HUMAN;sp|Q7Z3Y8|K1C27_HUMAN;CON__sp|Q7Z3Z0|K1C25_HUMAN;sp|Q7Z3Z0|K1C25_HUMAN;CON__sp|O76015|KRT38_HUMAN;CON__sp|Q7Z3Y9|K1C26_HUMAN;sp|Q7Z3Y9|K1C26_HUMAN;sp|O76013|KRT36_HUMAN;CON__sp|O76013|KRT36_HUMAN;sp|O76015|KRT38_HUMAN;sp|Q145…	CON__sp|P13645|K1C10_HUMAN;sp|P13645|K1C10_HUMAN	;Keratin, type I cytoskeletal 10	30	36	63.9	58.826	584	0	323.31	3//0	3//0	3//0	3//0	8937800000	26	561		+	-1;-1;-1;-1;-1;-1;-1;-1;-1;-1;-1;-1;-1;-1;-1;-1;-1;-1;-1;-1;-1;-1;-1;-1;-1;-1;-1;-1;-1;-1	343760000	228540	191020	195160	415990	377480	319690	113190000	100330000	84132000	16954000	14539000	12886000	5557300	5313700	6931800	8556900	8538700	7600100	606870000	628710000	592820000	211170000	198010000	192400000	TRUE	FALSE	TRUE
sp|P00761|TRYP_PIG		sp|P00761|TRYP_PIG;CON__sp|P00761|TRYP_PIG	sp|P00761|TRYP_PIG;CON__sp|P00761|TRYP_PIG	Trypsin;	2	10	45.5	24.409	231	0	323.31	3//0	3//0	3//0	3//0	25217000000	12	299		+	-1;-1	2101400000	174430000	172280000	142290000	160350000	143200000	141630000	309940000	241370000	220330000	142910000	127100000	125580000	2014600000	2253300000	2265100000	1653000000	1440400000	1513300000	743970000	695710000	662070000	810570000	789810000	847310000	TRUE	FALSE	TRUE
sp|P00974|BPT1_BOVIN		sp|P00974|BPT1_BOVIN;CON__sp|P00974|BPT1_BOVIN	sp|P00974|BPT1_BOVIN;CON__sp|P00974|BPT1_BOVIN	Pancreatic trypsin inhibitor;	2	2	20	10.903	100	0	323.31	3//0	3//0	3//0	3//0	860820000	5	42		+	-1;-1	172160000	10289000	10402000	8808400	8630600	8218200	8905100	26436000	24981000	24482000	14414000	14567000	12032000	53176000	49809000	52953000	42787000	43816000	44275000	27707000	31797000	33070000	32135000	31201000	28424000	TRUE	FALSE	TRUE
sp|P02533|K1C14_HUMAN		sp|P02533|K1C14_HUMAN;CON__sp|P02533|K1C14_HUMAN;sp|P35900|K1C20_HUMAN;CON__sp|P35900|K1C20_HUMAN;sp|Q8N1A0-2|KT222_HUMAN;CON__sp|Q8N1A0-2|KT222_HUMAN;sp|Q8N1A0|KT222_HUMAN;CON__sp|Q8N1A0|KT222_HUMAN	sp|P02533|K1C14_HUMAN;CON__sp|P02533|K1C14_HUMAN	Keratin, type I cytoskeletal 14;	8	28	74.6	51.561	472	0	323.31	0//3	0//0	3//0	3//0	4203500000	30	286		+	-1;-1;-1;-1;-1;-1;-1;-1	140120000							52878000	46158000	39429000	648730	528520	476430							346290000	344080000	326030000	9080400	7654000	7574900	FALSE	TRUE	FALSE
sp|P02662|CASA1_BOVIN		sp|P02662|CASA1_BOVIN;CON__sp|P02662|CASA1_BOVIN	sp|P02662|CASA1_BOVIN;CON__sp|P02662|CASA1_BOVIN	Alpha-S1-casein;	2	4	20.6	24.529	214	0	61.693	3//0	3//0	3//0	3//0	64702000	10	28		+	-1;-1	6470200	35835	31935	31131	45076	38471	31121	933690	869170	833940	1238600	1255500	1125800	587050	541290	609650	632910	599610	491710	1905000	2034900	2074300	5195800	5931100	5737900	TRUE	FALSE	TRUE
sp|P02663|CASA2_BOVIN		sp|P02663|CASA2_BOVIN;CON__sp|P02663|CASA2_BOVIN	sp|P02663|CASA2_BOVIN;CON__sp|P02663|CASA2_BOVIN	Alpha-S2-casein;	2	2	8.6	26.018	222	0	11.764	0//0	0//0	0//0	3//0	8919000	13	2		+	-1;-1	686080										245310	226630	214140										1657400	1215700	1483800	FALSE	TRUE	FALSE
sp|P02666|CASB_BOVIN		sp|P02666|CASB_BOVIN;CON__sp|P02666|CASB_BOVIN	sp|P02666|CASB_BOVIN;CON__sp|P02666|CASB_BOVIN	Beta-casein;	2	2	11.6	25.107	224	0	16.473	0//0	0//0	3//0	3//0	6820500	7	12		+	-1;-1	974360							134480	121510	85109	215010	216500	201750							487120	518520	394750	521470	439620	391430	FALSE	TRUE	FALSE
sp|P02668|CASK_BOVIN		sp|P02668|CASK_BOVIN;CON__sp|P02668|CASK_BOVIN	sp|P02668|CASK_BOVIN;CON__sp|P02668|CASK_BOVIN	Kappa-casein;	2	3	20.5	21.269	190	0	35.274	0//0	0//0	3//0	3//0	18350000	5	13		+	-1;-1	3670000							1058900	687180	673640	579080	265440	405690							796620	593570	587610	1397800	1384800	1231100	FALSE	TRUE	FALSE
sp|P02754|LACB_BOVIN		sp|P02754|LACB_BOVIN;CON__sp|P02754|LACB_BOVIN	sp|P02754|LACB_BOVIN;CON__sp|P02754|LACB_BOVIN	Beta-lactoglobulin;	2	3	25.3	19.883	178	0	92.268	3//0	0//0	3//0	3//0	46805000	10	18		+	-1;-1	4680500	90430	164830	225020				742220	780320	762800	502430	643200	769280	1345600	2537600	4002500				1429900	1933400	2101600	1794100	2274900	3045700	TRUE	FALSE	TRUE
sp|P02769|ALBU_BOVIN		sp|P02769|ALBU_BOVIN;CON__sp|P02769|ALBU_BOVIN	sp|P02769|ALBU_BOVIN;CON__sp|P02769|ALBU_BOVIN	Serum albumin;	2	3	4.6	69.293	607	0	21.079	2//1	2//1	3//0	3//0	47039000	42	16		+	-1;-1	1120000	34657	25959	30087	45227	21886	30047	315460	247840	195680	62508	83403	27222	1706000	1230500	1770500	929260	1025000	790970	2692100	2617800	2159600	814910	1048500	967840	TRUE	FALSE	TRUE
sp|P04259|K2C6B_HUMAN		sp|P04259|K2C6B_HUMAN;CON__sp|P04259|K2C6B_HUMAN	sp|P04259|K2C6B_HUMAN;CON__sp|P04259|K2C6B_HUMAN	Keratin, type II cytoskeletal 6B;	2	3	63.1	60.066	564	0	227.31	0//3	0//3	3//0	3//0	358880000	30	16		+	-1;-1	11963000							4568400	3850000	3425000	41991	48508	28731							29621000	29207000	28458000	439740	814080	360600	FALSE	TRUE	FALSE
sp|P04264|K2C1_HUMAN		sp|P04264|K2C1_HUMAN;CON__sp|P04264|K2C1_HUMAN	sp|P04264|K2C1_HUMAN;CON__sp|P04264|K2C1_HUMAN	Keratin, type II cytoskeletal 1;	2	68	70.5	66.038	644	0	323.31	3//0	3//0	3//0	3//0	49783000000	31	2141		+	-1;-1	1605900000	1357600	1365900	1228300	1718800	1546100	1415400	535210000	475600000	440470000	51913000	49433000	44630000	46561000	47857000	51743000	51919000	53510000	46255000	3709000000	3759100000	3706900000	628760000	595810000	578480000	TRUE	FALSE	TRUE
sp|P08779|K1C16_HUMAN		sp|P08779|K1C16_HUMAN;CON__sp|P08779|K1C16_HUMAN	sp|P08779|K1C16_HUMAN;CON__sp|P08779|K1C16_HUMAN	Keratin, type I cytoskeletal 16;	2	54	85	51.267	473	0	323.31	3//0	0//0	3//0	3//0	20927000000	31	695		+	-1;-1	675050000	32559	76131	49452				252920000	212360000	193530000	5605800	5372100	5104000	1189900	1486600	1186500				1688600000	1663100000	1646400000	75640000	73628000	79655000	TRUE	FALSE	TRUE
sp|P13646|K1C13_HUMAN		sp|P13646|K1C13_HUMAN;CON__sp|P13646|K1C13_HUMAN;sp|P13646-3|K1C13_HUMAN;CON__sp|P13646-3|K1C13_HUMAN;sp|P13646-2|K1C13_HUMAN;CON__sp|P13646-2|K1C13_HUMAN	sp|P13646|K1C13_HUMAN;CON__sp|P13646|K1C13_HUMAN;sp|P13646-3|K1C13_HUMAN;CON__sp|P13646-3|K1C13_HUMAN;sp|P13646-2|K1C13_HUMAN;CON__sp|P13646-2|K1C13_HUMAN	Keratin, type I cytoskeletal 13;;Isoform 3 of Keratin, type I cytoskeletal 13;;Isoform 2 of Keratin, type I cytoskeletal 13;	6	3	19.2	49.588	458	0	17.491	0//0	0//0	0//3	3//0	12190000	28	4		+	-1;-1;-1;-1;-1;-1	435350										156370	148530	130450										2069300	1941900	1936500	FALSE	TRUE	FALSE
sp|P13647|K2C5_HUMAN		sp|P13647|K2C5_HUMAN;CON__sp|P13647|K2C5_HUMAN	sp|P13647|K2C5_HUMAN;CON__sp|P13647|K2C5_HUMAN	Keratin, type II cytoskeletal 5;	2	33	63.2	62.378	590	0	323.31	0//2	0//0	3//0	3//0	2393300000	31	200		+	-1;-1	77202000							27900000	24409000	21843000	1090000	1010700	949430							176920000	181430000	170380000	27776000	26431000	23642000	FALSE	TRUE	FALSE
sp|P15924|DESP_HUMAN		sp|P15924|DESP_HUMAN;CON__sp|P15924|DESP_HUMAN;sp|P15924-2|DESP_HUMAN;CON__sp|P15924-2|DESP_HUMAN	sp|P15924|DESP_HUMAN;CON__sp|P15924|DESP_HUMAN;sp|P15924-2|DESP_HUMAN;CON__sp|P15924-2|DESP_HUMAN	Desmoplakin;;Isoform DP2 of Desmoplakin;	4	141	51.5	331.77	2871	0	323.31	0//0	0//0	3//0	3//0	4192100000	164	576		+	-1;-1;-1;-1	25562000							10845000	9577000	5119900	8742.2	8229.7	2980.7							364700000	371490000	272730000	601970	637970	354970	FALSE	TRUE	FALSE
sp|P19013|K2C4_HUMAN		sp|P19013|K2C4_HUMAN;CON__sp|P19013|K2C4_HUMAN	sp|P19013|K2C4_HUMAN;CON__sp|P19013|K2C4_HUMAN	Keratin, type II cytoskeletal 4;	2	2	6.2	57.285	534	0	155.55	0//0	0//0	3//0	0//3	134690000	27	10		+	-1;-1	4988400							1851100	1645700	1491600										10954000	10398000	11888000				FALSE	TRUE	FALSE
sp|P20930|FILA_HUMAN		sp|P20930|FILA_HUMAN;CON__sp|P20930|FILA_HUMAN	sp|P20930|FILA_HUMAN;CON__sp|P20930|FILA_HUMAN	Filaggrin;	2	18	13.1	435.16	4061	0	323.31	3//0	0//0	3//0	3//0	125710000	211	46		+	-1;-1	595800	1906	2299.8	5507.5				206860	191010	172960	5658.3	4165.4	5429.3	664970	830200	986320				8431100	11287000	9228200	476970	702180	469470	TRUE	FALSE	TRUE
sp|P35527|K1C9_HUMAN		sp|P35527|K1C9_HUMAN;CON__sp|P35527|K1C9_HUMAN;sp|Q99456|K1C12_HUMAN;CON__sp|Q99456|K1C12_HUMAN	sp|P35527|K1C9_HUMAN;CON__sp|P35527|K1C9_HUMAN	Keratin, type I cytoskeletal 9;	4	50	92.5	62.064	623	0	323.31	3//0	3//0	3//0	3//0	27248000000	26	1385		+	-1;-1;-1;-1	1048000000	1748300	1873500	1623300	2277900	2152000	2071200	348740000	291030000	276930000	42703000	40698000	36151000	47743000	49803000	50456000	54783000	59064000	54105000	1913900000	1839800000	1918000000	489310000	483390000	467250000	TRUE	FALSE	TRUE
sp|P35908|K22E_HUMAN		sp|P35908|K22E_HUMAN;CON__sp|P35908|K22E_HUMAN;sp|Q7RTS7|K2C74_HUMAN;CON__sp|Q7RTS7|K2C74_HUMAN;sp|Q7Z794|K2C1B_HUMAN;CON__sp|Q7Z794|K2C1B_HUMAN;sp|Q3SY84|K2C71_HUMAN;CON__sp|Q3SY84|K2C71_HUMAN	sp|P35908|K22E_HUMAN;CON__sp|P35908|K22E_HUMAN	Keratin, type II cytoskeletal 2 epidermal;	8	36	77.8	65.432	639	0	323.31	3//0	3//0	3//0	3//0	1756500000	39	280		+	-1;-1;-1;-1;-1;-1;-1;-1	45038000	75620	82627	22450	11187	7387.3	9703.6	12218000	9617200	9058700	5036400	4777100	4121800	1328300	1644800	403290	463760	178250	229910	99939000	97870000	103400000	87770000	89855000	83115000	TRUE	FALSE	TRUE
sp|P48668|K2C6C_HUMAN		sp|P48668|K2C6C_HUMAN;CON__sp|P48668|K2C6C_HUMAN	sp|P48668|K2C6C_HUMAN;CON__sp|P48668|K2C6C_HUMAN	Keratin, type II cytoskeletal 6C;	2	7	63.1	60.024	564	0	323.31	0//3	0//0	3//0	3//0	348830000	30	46		+	-1;-1	11628000							4746700	3519800	3252100	38421	36515	34249							30678000	25877000	26963000	534760	532740	543650	FALSE	TRUE	FALSE
sp|Q04695|K1C17_HUMAN		sp|Q04695|K1C17_HUMAN;CON__sp|Q04695|K1C17_HUMAN	sp|Q04695|K1C17_HUMAN;CON__sp|Q04695|K1C17_HUMAN	Keratin, type I cytoskeletal 17;	2	26	85.6	48.105	432	0	323.31	0//3	0//0	3//0	3//0	3637300000	29	245		+	-1;-1	125430000							47141000	40212000	37942000	87676	19823	23165							293550000	296190000	290910000	954500	355190	362990	FALSE	TRUE	FALSE
sp|Q13835-2|PKP1_HUMAN		sp|Q13835-2|PKP1_HUMAN;CON__sp|Q13835-2|PKP1_HUMAN;sp|Q13835|PKP1_HUMAN;CON__sp|Q13835|PKP1_HUMAN	sp|Q13835-2|PKP1_HUMAN;CON__sp|Q13835-2|PKP1_HUMAN;sp|Q13835|PKP1_HUMAN;CON__sp|Q13835|PKP1_HUMAN	Isoform 1a of Plakophilin-1;;Plakophilin-1;	4	33	64.2	80.496	726	0	323.31	0//0	0//0	3//0	0//0	355510000	45	119		+	-1;-1;-1;-1	7900300							2881900	2614900	2403400										28414000	29632000	29397000				FALSE	TRUE	FALSE
sp|Q6KB66-2|K2C80_HUMAN		sp|Q6KB66-2|K2C80_HUMAN;CON__sp|Q6KB66-2|K2C80_HUMAN;sp|Q6KB66|K2C80_HUMAN;CON__sp|Q6KB66|K2C80_HUMAN;sp|Q6KB66-3|K2C80_HUMAN;CON__sp|Q6KB66-3|K2C80_HUMAN	sp|Q6KB66-2|K2C80_HUMAN;CON__sp|Q6KB66-2|K2C80_HUMAN;sp|Q6KB66|K2C80_HUMAN;CON__sp|Q6KB66|K2C80_HUMAN;sp|Q6KB66-3|K2C80_HUMAN;CON__sp|Q6KB66-3|K2C80_HUMAN	Isoform 2 of Keratin, type II cytoskeletal 80;;Keratin, type II cytoskeletal 80;;Isoform 3 of Keratin, type II cytoskeletal 80;	6	8	22	47.241	422	0	117.28	0//0	0//0	3//0	0//0	42809000	30	22		+	-1;-1;-1;-1;-1;-1	1427000							527040	422420	477510										3380800	3581200	3639200				FALSE	TRUE	FALSE
sp|Q8N1N4|K2C78_HUMAN		sp|Q8N1N4|K2C78_HUMAN;CON__sp|Q8N1N4|K2C78_HUMAN;sp|Q8N1N4-2|K2C78_HUMAN;CON__sp|Q8N1N4-2|K2C78_HUMAN	sp|Q8N1N4|K2C78_HUMAN;CON__sp|Q8N1N4|K2C78_HUMAN;sp|Q8N1N4-2|K2C78_HUMAN;CON__sp|Q8N1N4-2|K2C78_HUMAN	Keratin, type II cytoskeletal 78;;Isoform 2 of Keratin, type II cytoskeletal 78;	4	7	22.1	56.865	520	0	77.508	0//0	0//0	3//0	2//1	39733000	29	19		+	-1;-1;-1;-1	1370100							551060	370000	434250			14800							3252300	2796100	3540100			301730	FALSE	TRUE	FALSE
Tb10.v4.0053:mRNA-p1		Tb10.v4.0053:mRNA-p1;Tb10.v4.0052:mRNA-p1;Tb927.10.10360:mRNA-p1;Tb927.10.10280:mRNA-p1	Tb10.v4.0053:mRNA-p1;Tb10.v4.0052:mRNA-p1;Tb927.10.10360:mRNA-p1;Tb927.10.10280:mRNA-p1	transcript=Tb10.v4.0053:mRNA; gene=Tb10.v4.0053; organism=Trypanosoma_brucei_brucei_TREU927; gene_product=hypothetical protein; transcript_product=hypothetical protein; location=tryp_X-106b08.p1c:3-12359(-); protein_length=4119; sequence_SO=contig; SO=prot	4	6	72.2	483.8	4119	0	46.031	3//0	3//0	3//0	3//0	99746000	221	32			-1;-1;-1;-1	451340	9977.8	10795	9964.6	5146.6	4765.5	4165	107100	86087	73385	51286	46584	42081	3104600	3192800	3586800	1807000	1717600	1552800	4031500	4800100	3750900	4805300	3934600	3412600	TRUE	FALSE	TRUE
Tb11.0840:mRNA-p1		Tb11.0840:mRNA-p1;Tb927.11.720:mRNA-p1	Tb11.0840:mRNA-p1;Tb927.11.720:mRNA-p1	transcript=Tb11.0840:mRNA; gene=Tb11.0840; organism=Trypanosoma_brucei_brucei_TREU927; gene_product=hypothetical protein; transcript_product=hypothetical protein; location=tryp_XI-147f01.q1ca:1458-2243(+); protein_length=261; sequence_SO=contig; SO=protein	2	2	5.4	29.807	261	0	17.084	3//0	3//0	2//0	2//0	19801000	12	10			-1;-1	1650100	123320	151780	108080	180120	136980	112600		287470	410440	79282	59993		1270500	1604300	995460	1501800	1294000	1619600		1090900	1692900	857000	734360		TRUE	FALSE	TRUE
Tb11.v5.0198.1-p1		Tb11.v5.0198.1-p1;Tb927.10.6050:mRNA-p1	Tb11.v5.0198.1-p1;Tb927.10.6050:mRNA-p1	transcript=Tb11.v5.0198.1; gene=Tb11.v5.0198; organism=Trypanosoma_brucei_brucei_TREU927; gene_product=clathrin heavy chain, putative; transcript_product=clathrin heavy chain, putative; location=Tb927_11_bin_v5.1:292072-294579(-); protein_length=835; seque	2	2	3.1	92.972	835	0	12.508	0//0	0//0	3//0	0//0	1804700	52	3			-1;-1	34707							25848		8858.5										227490		190220				FALSE	TRUE	FALSE
Tb11.v5.0881.1-p1		Tb11.v5.0881.1-p1;Tb11.v5.0410.1-p1;Tb927.4.2070:mRNA-p1	Tb11.v5.0881.1-p1;Tb11.v5.0410.1-p1;Tb927.4.2070:mRNA-p1	transcript=Tb11.v5.0881.1; gene=Tb11.v5.0881; organism=Trypanosoma_brucei_brucei_TREU927; gene_product=antigenic protein, putative; transcript_product=antigenic protein, putative; location=Tb927_11_bin_v5.1:4602618-4604465(+); protein_length=615; sequence_	3	2	27.5	71.56	615	0	14.753	0//0	0//0	3//0	1//0	2238800	47	4			-1;-1;-1	47635							15970	13363	18301										162120	159810	237880				FALSE	TRUE	FALSE
Tb927.1.2390:mRNA-p1		Tb927.1.2390:mRNA-p1;Tb927.1.2370:mRNA-p1;Tb927.1.2350:mRNA-p1;Tb927.1.2330:mRNA-p1;Tb11.v5.0469.1-p1;Tb927.1.2410:pseudogenic_transcript-p1	Tb927.1.2390:mRNA-p1;Tb927.1.2370:mRNA-p1;Tb927.1.2350:mRNA-p1;Tb927.1.2330:mRNA-p1;Tb11.v5.0469.1-p1;Tb927.1.2410:pseudogenic_transcript-p1	transcript=Tb927.1.2390:mRNA; gene=Tb927.1.2390; organism=Trypanosoma_brucei_brucei_TREU927; gene_product=beta tubulin; transcript_product=beta tubulin; location=Tb927_01_v5.1:581408-582736(+); protein_length=442; sequence_SO=chromosome; SO=protein_coding;	6	24	68.8	49.704	442	0	323.31	3//0	3//0	3//0	3//0	1845200000	19	303			-1;-1;-1;-1;-1;-1	97113000	886670	955280	687970	623190	482520	569180	9745400	7552000	7052100	23561000	23930000	21068000	21267000	24069000	20233000	14117000	12964000	14354000	38436000	32915000	35950000	203140000	202540000	206650000	TRUE	FALSE	TRUE
Tb927.1.2400:mRNA-p1		Tb927.1.2400:mRNA-p1;Tb927.1.2380:mRNA-p1;Tb927.1.2360:mRNA-p1;Tb927.1.2340:mRNA-p1	Tb927.1.2400:mRNA-p1;Tb927.1.2380:mRNA-p1;Tb927.1.2360:mRNA-p1;Tb927.1.2340:mRNA-p1	transcript=Tb927.1.2400:mRNA; gene=Tb927.1.2400; organism=Trypanosoma_brucei_brucei_TREU927; gene_product=alpha tubulin; transcript_product=alpha tubulin; location=Tb927_01_v5.1:583368-584723(+); protein_length=451; sequence_SO=chromosome; SO=protein_codin	4	23	67.2	49.787	451	0	323.31	3//0	3//0	3//0	3//0	1451600000	21	279			-1;-1;-1;-1	69122000	746020	735570	526870	469110	440140	397040	5730000	4618900	4223900	17632000	18268000	15335000	17861000	19797000	15718000	10022000	10840000	9701400	27604000	27360000	26872000	167300000	175950000	160970000	TRUE	FALSE	TRUE
Tb927.1.2550:mRNA-p1		Tb927.1.2550:mRNA-p1;Tb927.1.2530:mRNA-p1;Tb927.1.2510:mRNA-p1;Tb927.1.2490:mRNA-p1;Tb927.1.2470:mRNA-p1;Tb927.1.2450:mRNA-p1;Tb927.1.2430:mRNA-p1	Tb927.1.2550:mRNA-p1;Tb927.1.2530:mRNA-p1;Tb927.1.2510:mRNA-p1;Tb927.1.2490:mRNA-p1;Tb927.1.2470:mRNA-p1;Tb927.1.2450:mRNA-p1;Tb927.1.2430:mRNA-p1	transcript=Tb927.1.2550:mRNA; gene=Tb927.1.2550; organism=Trypanosoma_brucei_brucei_TREU927; gene_product=histone H3, putative; transcript_product=histone H3, putative; location=Tb927_01_v5.1:602011-602412(+); protein_length=133; sequence_SO=chromosome; SO	7	2	25.6	14.75	133	0	22.083	3//0	3//0	3//0	3//0	50613000	7	16			-1;-1;-1;-1;-1;-1;-1	7230400	737880	762780	683170	651650	668440	498040	694910	546760	491730	779710	715380		5253300	5618800	5814300	3976500	4527800	3419800	844230	784750	782910	2558700	2460900		TRUE	FALSE	TRUE
Tb927.1.2670:mRNA-p1		Tb927.1.2670:mRNA-p1	Tb927.1.2670:mRNA-p1	transcript=Tb927.1.2670:mRNA; gene=Tb927.1.2670; organism=Trypanosoma_brucei_brucei_TREU927; gene_product=paralyzed flagella 16; transcript_product=paralyzed flagella 16; location=Tb927_01_v5.1:618929-620470(+); protein_length=513; sequence_SO=chromosome;	1	2	4.5	56.126	513	0	23.456	0//0	0//0	0//0	3//0	0	25	7			-1	0																									FALSE	TRUE	FALSE
Tb927.1.3180:mRNA-p1		Tb927.1.3180:mRNA-p1;Tb927.10.560:mRNA-p1	Tb927.1.3180:mRNA-p1;Tb927.10.560:mRNA-p1	transcript=Tb927.1.3180:mRNA; gene=Tb927.1.3180; organism=Trypanosoma_brucei_brucei_TREU927; gene_product=40S ribosomal protein S11, putative; transcript_product=40S ribosomal protein S11, putative; location=Tb927_01_v5.1:688963-689487(+); protein_length=1	2	4	32.2	20.059	174	0	28.816	3//0	0//0	3//0	3//0	38613000	8	16			-1;-1	4826700	314990	219510	274700				1187100	1022600	891580	215450	286270	414420	2593900	794010	2674700				1153800	1058800	1282900	1970400	2744500	2440100	TRUE	FALSE	TRUE
Tb927.1.4310:mRNA-p1		Tb927.1.4310:mRNA-p1	Tb927.1.4310:mRNA-p1	transcript=Tb927.1.4310:mRNA; gene=Tb927.1.4310; organism=Trypanosoma_brucei_brucei_TREU927; gene_product=Flagellum attachment zone protein 2; transcript_product=Flagellum attachment zone protein 2; location=Tb927_01_v5.1:890927-895843(+); protein_length=1	1	6	6	183.76	1638	0	72.616	0//0	0//0	3//0	0//0	14329000	101	14			-1	141870							67880	55163	18830										1182800	1146700	1094900				FALSE	TRUE	FALSE
Tb927.1.4490:mRNA-p1		Tb927.1.4490:mRNA-p1	Tb927.1.4490:mRNA-p1	transcript=Tb927.1.4490:mRNA; gene=Tb927.1.4490; organism=Trypanosoma_brucei_brucei_TREU927; gene_product=acetyltransferase, putative; transcript_product=acetyltransferase, putative; location=Tb927_01_v5.1:928858-929376(+); protein_length=172; sequence_SO=	1	3	28.5	19.682	172	0	51.915	3//0	3//0	0//0	0//0	16500000	9	13			-1	1833300	172520	301870	109020	551730	365530	332670							2331600	2682200	1761300	3333200	2942900	2759100							TRUE	FALSE	TRUE
Tb927.1.700:mRNA-p1		Tb927.1.700:mRNA-p1	Tb927.1.700:mRNA-p1	transcript=Tb927.1.700:mRNA; gene=Tb927.1.700; organism=Trypanosoma_brucei_brucei_TREU927; gene_product=phosphoglycerate kinase; transcript_product=phosphoglycerate kinase; location=Tb927_01_v5.1:232504-233826(-); protein_length=440; sequence_SO=chromosome	1	10	35.2	47.245	440	0	69.996	3//0	3//0	3//0	3//0	55914000	26	33			-1	2150500	342520	354370	257050	116110	107720	67264	92476	75926	57613	266930	214340	198240	7506700	8252400	7169700	3143800	2945900	3088300	1009900	902830	793630	3042600	2780100	2767600	TRUE	FALSE	TRUE
Tb927.10.10590:mRNA-p1		Tb927.10.10590:mRNA-p1;Tb927.10.10580:mRNA-p1;Tb927.10.10570:mRNA-p1;Tb927.10.10560:mRNA-p1;Tb927.10.10550:mRNA-p1;Tb927.10.10540:mRNA-p1;Tb927.10.10530:mRNA-p1;Tb927.10.10520:mRNA-p1;Tb927.10.10510:mRNA-p1;Tb927.10.10500:mRNA-p1;Tb927.10.10490:mRNA-p1;Tb927.10.10480:mRNA-p1;Tb927.10.10470:mRNA-p1;Tb927.10.10460:mRNA-p1;Tb927.10.10445:mRNA-p1	Tb927.10.10590:mRNA-p1;Tb927.10.10580:mRNA-p1;Tb927.10.10570:mRNA-p1;Tb927.10.10560:mRNA-p1;Tb927.10.10550:mRNA-p1;Tb927.10.10540:mRNA-p1;Tb927.10.10530:mRNA-p1;Tb927.10.10520:mRNA-p1;Tb927.10.10510:mRNA-p1;Tb927.10.10500:mRNA-p1;Tb927.10.10490:mRNA-p1;Tb927.10.10480:mRNA-p1;Tb927.10.10470:mRNA-p1;Tb927.10.10460:mRNA-p1;Tb927.10.10445:mRNA-p1	transcript=Tb927.10.10590:mRNA; gene=Tb927.10.10590; organism=Trypanosoma_brucei_brucei_TREU927; gene_product=histone H2B, putative; transcript_product=histone H2B, putative; location=Tb927_10_v5.1:2584907-2585245(-); protein_length=112; sequence_SO=chromo	15	5	42	12.569	112	0	91.099	3//0	3//0	3//0	3//0	140780000	8	49			-1;-1;-1;-1;-1;-1;-1;-1;-1;-1;-1;-1;-1;-1;-1	17597000	1600600	1700800	1246900	2368300	2200100	2013100	888510	776910	865280	1429800	1430500	1076100	11564000	11716000	11373000	14530000	14358000	13034000	1908000	3087400	2701200	6108200	6571300	5420200	TRUE	FALSE	TRUE
Tb927.10.1090:mRNA-p1		Tb927.10.1090:mRNA-p1;Tb927.10.1080:mRNA-p1	Tb927.10.1090:mRNA-p1;Tb927.10.1080:mRNA-p1	transcript=Tb927.10.1090:mRNA; gene=Tb927.10.1090; organism=Trypanosoma_brucei_brucei_TREU927; gene_product=40S ribosomal protein S23, putative; transcript_product=40S ribosomal protein S23, putative; location=Tb927_10_v5.1:290835-291266(-); protein_length	2	3	32.2	15.928	143	0	56.029	3//0	3//0	3//0	3//0	27088000	7	22			-1;-1	3869700				230770	187490	204010	535030	438550	392770	605410	650230	625430				2190500	1975500	2179100	735780	708130	683990	1396300	1367100	1578600	TRUE	FALSE	TRUE
Tb927.10.11390:mRNA-p1		Tb927.10.11390:mRNA-p1	Tb927.10.11390:mRNA-p1	transcript=Tb927.10.11390:mRNA; gene=Tb927.10.11390; organism=Trypanosoma_brucei_brucei_TREU927; gene_product=60S ribosomal protein L6, putative; transcript_product=60S ribosomal protein L6, putative; location=Tb927_10_v5.1:2777404-2777982(+); protein_leng	1	10	53.6	21.185	192	0	208.46	3//0	3//0	3//0	3//0	103660000	10	60			-1	10366000	533960	514020	509090	753680	660810	567890	1298200	936490	929570	1279200	1203600	1179900	5662100	6371400	5874400	6009800	5490500	5199600	2494500	2254300	2808700	6710000	5698700	6065900	TRUE	FALSE	TRUE
Tb927.10.12940:mRNA-p1		Tb927.10.12940:mRNA-p1	Tb927.10.12940:mRNA-p1	transcript=Tb927.10.12940:mRNA; gene=Tb927.10.12940; organism=Trypanosoma_brucei_brucei_TREU927; gene_product=predicted zinc finger protein; transcript_product=predicted zinc finger protein; location=Tb927_10_v5.1:3145406-3146380(-); protein_length=324; se	1	2	6.2	34.477	324	0	11.457	0//0	0//0	0//0	3//0	2005900	12	3			-1	167150										53996	34995	78164										324780	346480	323380	FALSE	TRUE	FALSE
Tb927.10.12960:mRNA-p1		Tb927.10.12960:mRNA-p1	Tb927.10.12960:mRNA-p1	transcript=Tb927.10.12960:mRNA; gene=Tb927.10.12960; organism=Trypanosoma_brucei_brucei_TREU927; gene_product=Ras-related protein Rab5A; transcript_product=Ras-related protein Rab5A; location=Tb927_10_v5.1:3150232-3150924(-); protein_length=230; sequence_S	1	3	20.4	24.484	230	0	21.119	0//0	0//0	0//0	3//0	5594100	12	7			-1	466170										158870	136430	170870										879990	792110	1075600	FALSE	TRUE	FALSE
Tb927.10.13110:mRNA-p1		Tb927.10.13110:mRNA-p1	Tb927.10.13110:mRNA-p1	transcript=Tb927.10.13110:mRNA; gene=Tb927.10.13110; organism=Trypanosoma_brucei_brucei_TREU927; gene_product=Outer arm dynein light chain 7; transcript_product=Outer arm dynein light chain 7; location=Tb927_10_v5.1:3191431-3191787(-); protein_length=118;	1	3	44.9	12.826	118	0	124.94	0//0	0//0	1//0	3//0	8193700	7	8			-1	1170500										460570	479360	230600										1287400	1409800	1258700	FALSE	TRUE	FALSE
Tb927.10.13720:mRNA-p1		Tb927.10.13720:mRNA-p1	Tb927.10.13720:mRNA-p1	transcript=Tb927.10.13720:mRNA; gene=Tb927.10.13720; organism=Trypanosoma_brucei_brucei_TREU927; gene_product=RNA-binding protein 29, putative; transcript_product=RNA-binding protein 29, putative; location=Tb927_10_v5.1:3351806-3352939(-); protein_length=3	1	4	5.6	40.678	377	0	170.95	3//0	3//0	0//0	3//0	48948000	11	15			-1	4449800	1296700	1345900	1185600	236540	192610	111450				21448	30495	29048	12958000	14487000	13223000	2840100	2488900	1219600				323480	478120	499640	TRUE	FALSE	TRUE
Tb927.10.14140:mRNA-p1		Tb927.10.14140:mRNA-p1;Tb11.v5.0605.1-p1	Tb927.10.14140:mRNA-p1;Tb11.v5.0605.1-p1	transcript=Tb927.10.14140:mRNA; gene=Tb927.10.14140; organism=Trypanosoma_brucei_brucei_TREU927; gene_product=pyruvate kinase 1; transcript_product=pyruvate kinase 1; location=Tb927_10_v5.1:3434635-3436134(-); protein_length=499; sequence_SO=chromosome; SO	2	7	22.6	54.423	499	0	171.37	3//0	0//0	2//1	3//0	24981000	26	22			-1;-1	960820	21978	20305	15119				102570	76723	17219	227820	271260	207830	645140	616700	530520				787840	604550	361560	1886500	2756100	3584500	TRUE	FALSE	TRUE
Tb927.10.14180:mRNA-p1		Tb927.10.14180:mRNA-p1	Tb927.10.14180:mRNA-p1	transcript=Tb927.10.14180:mRNA; gene=Tb927.10.14180; organism=Trypanosoma_brucei_brucei_TREU927; gene_product=protein transport protein SEC13; transcript_product=protein transport protein SEC13; location=Tb927_10_v5.1:3444294-3445418(-); protein_length=374	1	2	6.1	41.675	374	0	13.419	0//0	0//0	0//0	3//0	3966100	16	3			-1	247880										101730	74604	71550										659330	616830	652620	FALSE	TRUE	FALSE
Tb927.10.14710:mRNA-p1		Tb927.10.14710:mRNA-p1;Tb927.10.14600:mRNA-p1	Tb927.10.14710:mRNA-p1;Tb927.10.14600:mRNA-p1	transcript=Tb927.10.14710:mRNA; gene=Tb927.10.14710; organism=Trypanosoma_brucei_brucei_TREU927; gene_product=40S ribosomal protein S2, putative; transcript_product=40S ribosomal protein S2, putative; location=Tb927_10_v5.1:3592027-3592827(-); protein_leng	2	5	28.2	28.642	266	0	45.972	0//0	0//0	0//0	3//0	7316800	18	13			-1;-1	406490										78619	197080	130790										761410	1501900	1340600	FALSE	TRUE	FALSE
Tb927.10.14760:mRNA-p1		Tb927.10.14760:mRNA-p1	Tb927.10.14760:mRNA-p1	transcript=Tb927.10.14760:mRNA; gene=Tb927.10.14760; organism=Trypanosoma_brucei_brucei_TREU927; gene_product=clathrin light chain, putative; transcript_product=clathrin light chain, putative; location=Tb927_10_v5.1:3599832-3600401(-); protein_length=189;	1	2	6.9	20.51	189	0	55.48	3//0	3//0	3//0	3//0	20178000	5	8			-1	4035700	497430	202960	264050	151070	166620	121520	279750	247960	185750	740700	584630	593250	1522300	1100300	1470600	678450	830640	614100	316600	330590	269170	2122900	1480100	1958800	TRUE	FALSE	TRUE
Tb927.10.14840:mRNA-p1		Tb927.10.14840:mRNA-p1;Tb927.10.14830:mRNA-p1;Tb927.10.14820:mRNA-p1	Tb927.10.14840:mRNA-p1;Tb927.10.14830:mRNA-p1;Tb927.10.14820:mRNA-p1	transcript=Tb927.10.14840:mRNA; gene=Tb927.10.14840; organism=Trypanosoma_brucei_brucei_TREU927; gene_product=Mitochondrial ADP/ATP carrier protein 5a; transcript_product=Mitochondrial ADP/ATP carrier protein 5a; location=Tb927_10_v5.1:3615154-3616077(-);	3	4	10.7	34.074	307	0	45.521	3//0	3//0	3//0	3//0	110740000	16	40			-1;-1;-1	6921200	535530	274130	271030	441170	371350	504480	358110	323460	332800	1223200	1198700	1087200	7290900	5781400	6615400	7723100	7216900	6717600	1569300	1611900	1742700	7720200	7745200	7503200	TRUE	FALSE	TRUE
Tb927.10.14890:mRNA-p1		Tb927.10.14890:mRNA-p1;Tb11.v5.0636.1-p1	Tb927.10.14890:mRNA-p1;Tb11.v5.0636.1-p1	transcript=Tb927.10.14890:mRNA; gene=Tb927.10.14890; organism=Trypanosoma_brucei_brucei_TREU927; gene_product=C-terminal motor kinesin, putative; transcript_product=C-terminal motor kinesin, putative; location=Tb927_10_v5.1:3633146-3635608(+); protein_leng	2	9	17	90.8	820	0	55.937	0//0	0//0	0//0	3//0	14155000	48	14			-1;-1	294890										91260	84523	119110										2032800	2250800	2423000	FALSE	TRUE	FALSE
Tb927.10.180:mRNA-p1		Tb927.10.180:mRNA-p1	Tb927.10.180:mRNA-p1	transcript=Tb927.10.180:mRNA; gene=Tb927.10.180; organism=Trypanosoma_brucei_brucei_TREU927; gene_product=ATP synthase F1 subunit gamma protein, putative; transcript_product=ATP synthase F1 subunit gamma protein, putative; location=Tb927_10_v5.1:72375-7329	1	2	9.5	34.37	305	0	17.422	0//0	0//0	0//0	3//0	2276200	20	1			-1	113810										42837	33051	37923												398710	FALSE	TRUE	FALSE
Tb927.10.2080:mRNA-p1		Tb927.10.2080:mRNA-p1	Tb927.10.2080:mRNA-p1	transcript=Tb927.10.2080:mRNA; gene=Tb927.10.2080; organism=Trypanosoma_brucei_brucei_TREU927; gene_product=hypothetical protein, conserved; transcript_product=hypothetical protein, conserved; location=Tb927_10_v5.1:544144-544893(+); protein_length=249; se	1	3	14.1	28.529	249	0	22.2	0//0	0//0	0//0	3//0	6909800	11	7			-1	628160										196780	118780	312610										902180	894680	1002400	FALSE	TRUE	FALSE
Tb927.10.2110:mRNA-p1		Tb927.10.2110:mRNA-p1;Tb927.10.2100:mRNA-p1;Tb927.10.2090:mRNA-p1;Tb11.v5.1046.1-p1	Tb927.10.2110:mRNA-p1;Tb927.10.2100:mRNA-p1;Tb927.10.2090:mRNA-p1;Tb11.v5.1046.1-p1	transcript=Tb927.10.2110:mRNA; gene=Tb927.10.2110; organism=Trypanosoma_brucei_brucei_TREU927; gene_product=elongation factor 1-alpha; transcript_product=elongation factor 1-alpha; location=Tb927_10_v5.1:549417-550766(+); protein_length=449; sequence_SO=ch	4	17	50.6	49.105	449	0	323.31	3//0	3//0	3//0	3//0	1337000000	23	325			-1;-1;-1;-1	58129000	3775200	3723100	3311300	1495500	1476200	1289000	9304500	8060700	7895600	6211900	6248000	5337600	55157000	57178000	59743000	46873000	51052000	46082000	35732000	38338000	34761000	70753000	81705000	71182000	TRUE	FALSE	TRUE
Tb927.10.240:mRNA-p1		Tb927.10.240:mRNA-p1	Tb927.10.240:mRNA-p1	transcript=Tb927.10.240:mRNA; gene=Tb927.10.240; organism=Trypanosoma_brucei_brucei_TREU927; gene_product=peroxin 14, putative; transcript_product=peroxin 14, putative; location=Tb927_10_v5.1:78627-79727(+); protein_length=366; sequence_SO=chromosome; SO=p	1	2	8.7	39.937	366	0	11.272	0//0	0//0	0//0	3//0	2503700	19	5			-1	131780										59659	21085	51031										448530	338360	438860	FALSE	TRUE	FALSE
Tb927.10.2890:mRNA-p1		Tb927.10.2890:mRNA-p1;Tb11.v5.0650.1-p1	Tb927.10.2890:mRNA-p1;Tb11.v5.0650.1-p1	transcript=Tb927.10.2890:mRNA; gene=Tb927.10.2890; organism=Trypanosoma_brucei_brucei_TREU927; gene_product=enolase; transcript_product=enolase; location=Tb927_10_v5.1:746309-747598(+); protein_length=429; sequence_SO=chromosome; SO=protein_coding; is_pseu	2	23	67.8	46.592	429	0	323.31	3//0	3//0	3//0	3//0	336570000	25	150			-1;-1	13463000	30825	31726	27389	61605	34261	37213	1560900	1301800	1280600	3202400	3096000	2798100	878800	935840	933440	1505400	929310	1023200	9264600	8560400	9323300	35926000	35884000	36120000	TRUE	FALSE	TRUE
Tb927.10.3030:mRNA-p1		Tb927.10.3030:mRNA-p1;Tb927.10.2980:mRNA-p1	Tb927.10.3030:mRNA-p1;Tb927.10.2980:mRNA-p1	transcript=Tb927.10.3030:mRNA; gene=Tb927.10.3030; organism=Trypanosoma_brucei_brucei_TREU927; gene_product=proteasome regulatory non-ATPase subunit 11; transcript_product=proteasome regulatory non-ATPase subunit 11; location=Tb927_10_v5.1:794511-795428(+)	2	2	11.5	33.847	305	0	17.138	0//0	0//0	2//0	2//0	1129300	16	4			-1;-1	70584							40857					29728							141190						FALSE	TRUE	FALSE
Tb927.10.3280:mRNA-p1		Tb927.10.3280:mRNA-p1;Tb927.9.2020:mRNA-p1	Tb927.10.3280:mRNA-p1	transcript=Tb927.10.3280:mRNA; gene=Tb927.10.3280; organism=Trypanosoma_brucei_brucei_TREU927; gene_product=60S ribosomal proteins L38, putative; transcript_product=60S ribosomal proteins L38, putative; location=Tb927_10_v5.1:847444-847692(+); protein_leng	2	4	32.9	9.5664	82	0	75.593	3//0	3//0	3//0	3//0	142370000	3	38			-1;-1	47455000	3962800	3519200	3340100	6287300	5726300	5269100	3515500	2908300	2665900	3825100	2987600	3448000	12840000	11498000	12950000	14966000	15149000	14373000	2459500	2386700	2385600	5420600	4384700	5501400	TRUE	FALSE	TRUE
Tb927.10.3940:mRNA-p1		Tb927.10.3940:mRNA-p1;Tb927.10.3930:mRNA-p1;Tb11.v5.0501.1-p1	Tb927.10.3940:mRNA-p1;Tb927.10.3930:mRNA-p1;Tb11.v5.0501.1-p1	transcript=Tb927.10.3940:mRNA; gene=Tb927.10.3940; organism=Trypanosoma_brucei_brucei_TREU927; gene_product=40S ribosomal protein S3A, putative; transcript_product=40S ribosomal protein S3A, putative; location=Tb927_10_v5.1:1044173-1044943(-); protein_leng	3	5	19.9	29.422	256	0	69.37	3//0	3//0	3//0	3//0	88239000	15	37			-1;-1;-1	5882600	781610	750780	726650	166300	139130	143570	719850	633790	473270	463190	416950	467520	9366200	10165000	10502000	3407800	3208600	3346400	2274600	2586400	2010100	3705900	4260100	3860900	TRUE	FALSE	TRUE
Tb927.10.3990:mRNA-p1		Tb927.10.3990:mRNA-p1	Tb927.10.3990:mRNA-p1	transcript=Tb927.10.3990:mRNA; gene=Tb927.10.3990; organism=Trypanosoma_brucei_brucei_TREU927; gene_product=DHH1; transcript_product=DHH1; location=Tb927_10_v5.1:1056282-1057502(-); protein_length=406; sequence_SO=chromosome; SO=protein_coding; is_pseudo=f	1	2	7.6	46.468	406	0	13.902	0//0	0//0	2//1	2//1	7104800	25	6			-1	284190							88974	21483	46050	48714	31050	47922							408400	329360	273220	408490	577990	504230	FALSE	TRUE	FALSE
Tb927.10.4120.2:mRNA-p1		Tb927.10.4120.2:mRNA-p1;Tb927.10.4110:mRNA-p1;Tb927.10.4120.1:mRNA-p1	Tb927.10.4120.2:mRNA-p1;Tb927.10.4110:mRNA-p1;Tb927.10.4120.1:mRNA-p1	transcript=Tb927.10.4120.2:mRNA; gene=Tb927.10.4120; organism=Trypanosoma_brucei_brucei_TREU927; gene_product=60S ribosomal protein L30; transcript_product=60S ribosomal protein L30; location=Tb927_10_v5.1:1082807-1083124(-); protein_length=105; sequence_S	3	7	75.2	11.512	105	0	142.44	3//0	3//0	3//0	3//0	316760000	6	98			-1;-1;-1	52794000	3854100	3544600	3431600	4471900	3992500	3795000	6329200	5235300	5068600	4235400	4781800	4053600	20863000	20231000	22756000	20698000	22258000	19258000	7806500	7320000	7024900	15059000	16907000	14938000	TRUE	FALSE	TRUE
Tb927.10.4310:mRNA-p1		Tb927.10.4310:mRNA-p1;Tb10.v4.0045:mRNA-p1	Tb927.10.4310:mRNA-p1;Tb10.v4.0045:mRNA-p1	transcript=Tb927.10.4310:mRNA; gene=Tb927.10.4310; organism=Trypanosoma_brucei_brucei_TREU927; gene_product=prohibitin 2, putative; transcript_product=prohibitin 2, putative; location=Tb927_10_v5.1:1121153-1122040(+); protein_length=295; sequence_SO=chromo	2	5	27.5	32.215	295	0	51.672	0//0	0//0	0//0	3//0	21194000	22	17			-1;-1	963360										346790	334380	282190										3250700	3698100	3236900	FALSE	TRUE	FALSE
Tb927.10.5030:mRNA-p1		Tb927.10.5030:mRNA-p1;Tb927.7.3680:mRNA-p1	Tb927.10.5030:mRNA-p1;Tb927.7.3680:mRNA-p1	transcript=Tb927.10.5030:mRNA; gene=Tb927.10.5030; organism=Trypanosoma_brucei_brucei_TREU927; gene_product=ubiquitin/ribosomal protein S27a, putative; transcript_product=ubiquitin/ribosomal protein S27a, putative; location=Tb927_10_v5.1:1246866-1247321(+)	2	2	8.6	16.705	151	0	13.919	3//0	3//0	1//0	3//0	23915000	6	13			-1;-1	3985800	222840	175820	219810	554140	541490	545870				671640	536420	517780	2844400	1600300	2999900	2215300	2337000	2377800				1193300	1072800	1004300	TRUE	FALSE	TRUE
Tb927.10.5050:mRNA-p1		Tb927.10.5050:mRNA-p1	Tb927.10.5050:mRNA-p1	transcript=Tb927.10.5050:mRNA; gene=Tb927.10.5050; organism=Trypanosoma_brucei_brucei_TREU927; gene_product=mitochondrial ATP synthase epsilon chain; transcript_product=mitochondrial ATP synthase epsilon chain; location=Tb927_10_v5.1:1249171-1249398(+); pr	1	3	56	8.6908	75	0	20.304	0//0	0//0	0//0	3//0	47731000	4	13			-1	11933000										4708400	4423400	2800900										7737400	7810800	7571500	FALSE	TRUE	FALSE
Tb927.10.5340:mRNA-p1		Tb927.10.5340:mRNA-p1;Tb927.10.5330:mRNA-p1;Tb11.v5.1060.1-p1;Tb11.v5.0243.1-p1	Tb927.10.5340:mRNA-p1;Tb927.10.5330:mRNA-p1;Tb11.v5.1060.1-p1;Tb11.v5.0243.1-p1	transcript=Tb927.10.5340:mRNA; gene=Tb927.10.5340; organism=Trypanosoma_brucei_brucei_TREU927; gene_product=40S ribosomal protein S18, putative; transcript_product=40S ribosomal protein S18, putative; location=Tb927_10_v5.1:1333758-1334219(+); protein_leng	4	6	39.9	17.51	153	0	119.94	3//0	3//0	3//0	3//0	205530000	9	44			-1;-1;-1;-1	22837000	787020	501560	744720	2583800	3260100	2786600	1554100	1414900	1175600	2679400	2869300	2479500	9324100	9201200	10671000	23084000	24876000	20686000	3244800	3688200	3072800	9043100	9643500	9778200	TRUE	FALSE	TRUE
Tb927.10.5370:mRNA-p1		Tb927.10.5370:mRNA-p1;Tb927.10.5360:mRNA-p1	Tb927.10.5370:mRNA-p1;Tb927.10.5360:mRNA-p1	transcript=Tb927.10.5370:mRNA; gene=Tb927.10.5370; organism=Trypanosoma_brucei_brucei_TREU927; gene_product=40S ribosomal protein S10, putative; transcript_product=40S ribosomal protein S10, putative; location=Tb927_10_v5.1:1349780-1350298(+); protein_leng	2	9	46.5	19.285	172	0	323.31	3//0	3//0	3//0	3//0	211820000	7	68			-1;-1	30260000	463840	404990	367190	1787200	1659300	1556600	1121000	947980	697620	7794400	6994200	6465400	5395400	5638500	6174100	13840000	12725000	12480000	4356400	3675300	3169500	19097000	13773000	18543000	TRUE	FALSE	TRUE
Tb927.10.5480:mRNA-p1		Tb927.10.5480:mRNA-p1;Tb927.10.5460:mRNA-p1	Tb927.10.5480:mRNA-p1;Tb927.10.5460:mRNA-p1	transcript=Tb927.10.5480:mRNA; gene=Tb927.10.5480; organism=Trypanosoma_brucei_brucei_TREU927; gene_product=60S ribosomal protein L24, putative; transcript_product=60S ribosomal protein L24, putative; location=Tb927_10_v5.1:1377506-1377883(+); protein_leng	2	2	26.4	14.595	125	0	36.148	3//0	2//0	3//0	3//0	12736000	4	16			-1;-1	3184000	97850	105730	87429	97775	67582			235900	232170	754240	684700	820660	596110	664870	632060	509310	390770			364790	390220	905560	1046300	1276000	TRUE	FALSE	TRUE
Tb927.10.5620:mRNA-p1		Tb927.10.5620:mRNA-p1;Tb11.v5.0531.1-p1	Tb927.10.5620:mRNA-p1;Tb11.v5.0531.1-p1	transcript=Tb927.10.5620:mRNA; gene=Tb927.10.5620; organism=Trypanosoma_brucei_brucei_TREU927; gene_product=fructose-bisphosphate aldolase, glycosomal; transcript_product=fructose-bisphosphate aldolase, glycosomal; location=Tb927_10_v5.1:1404259-1405377(+)	2	10	30.4	41.071	372	0	122.66	3//0	3//0	3//0	3//0	68467000	20	48			-1;-1	3423300	442670	443550	398450	97495	148330	121990	367980	147660	158370	411320	360700	324840	7895600	8077300	8043300	2065700	3333400	3324200	1868800	1605100	1876100	3591500	3213400	3224700	TRUE	FALSE	TRUE
Tb927.10.6060:mRNA-p1		Tb927.10.6060:mRNA-p1;Tb11.v5.0199.1-p1	Tb927.10.6060:mRNA-p1;Tb11.v5.0199.1-p1	transcript=Tb927.10.6060:mRNA; gene=Tb927.10.6060; organism=Trypanosoma_brucei_brucei_TREU927; gene_product=universal minicircle sequence binding protein 2; transcript_product=universal minicircle sequence binding protein 2; location=Tb927_10_v5.1:1530826-	2	5	53.1	21.836	213	0	118.17	3//0	3//0	3//0	3//0	142480000	15	53			-1;-1	9498800	1096000	1039300	993270	894010	525860	627960	1294600	1012600	1039100	308550	526110	141390	14424000	15802000	13320000	9656400	6365900	8860100	4880400	4379700	4612500	3598500	5910900	2514800	TRUE	FALSE	TRUE
Tb927.10.6070:mRNA-p1		Tb927.10.6070:mRNA-p1	Tb927.10.6070:mRNA-p1	transcript=Tb927.10.6070:mRNA; gene=Tb927.10.6070; organism=Trypanosoma_brucei_brucei_TREU927; gene_product=universal minicircle sequence binding protein 1; transcript_product=universal minicircle sequence binding protein 1; location=Tb927_10_v5.1:1532690-	1	3	37.9	14.566	140	0	103.33	3//0	3//0	3//0	3//0	300010000	10	52			-1	30001000	4087200	3119300	3550300	2753400	2276600	1952300	2679900	2800600	2518800	1622700	1098600	1541500	34502000	32526000	36465000	22707000	22065000	17687000	6540600	7238100	8595300	12082000	8798800	10926000	TRUE	FALSE	TRUE
Tb927.10.6370:mRNA-p1		Tb927.10.6370:mRNA-p1;Tb927.10.220:mRNA-p1	Tb927.10.6370:mRNA-p1;Tb927.10.220:mRNA-p1	transcript=Tb927.10.6370:mRNA; gene=Tb927.10.6370; organism=Trypanosoma_brucei_brucei_TREU927; gene_product=60S ribosomal proteins L37, putative; transcript_product=60S ribosomal proteins L37, putative; location=Tb927_10_v5.1:1612407-1612688(-); protein_le	2	2	28	10.458	93	0	125.37	3//0	3//0	3//0	3//0	111290000	3	18			-1;-1	37098000	3735200	3843300	3536600	1727600	2099500	1837700	3999700	4057500	2843000	3781500	3031400	2605100	9931800	10452000	10972000	6521900	8797600	7806200	2265000	2705300	2051100	4235400	4016100	3594800	TRUE	FALSE	TRUE
Tb927.10.6510:mRNA-p1		Tb927.10.6510:mRNA-p1;Tb927.10.6400:mRNA-p1	Tb927.10.6510:mRNA-p1;Tb927.10.6400:mRNA-p1	transcript=Tb927.10.6510:mRNA; gene=Tb927.10.6510; organism=Trypanosoma_brucei_brucei_TREU927; gene_product=chaperonin HSP60, mitochondrial precursor; transcript_product=chaperonin HSP60, mitochondrial precursor; location=Tb927_10_v5.1:1647814-1649502(+);	2	4	11	59.503	562	0	58.202	2//0	1//0	3//0	3//0	23830000	33	22			-1;-1	722120							242040	149150	168170	65979	44152	52637							1405400	1066600	1316800	1053400	1119400	1171400	TRUE	FALSE	FALSE
Tb927.10.6670:mRNA-p1		Tb927.10.6670:mRNA-p1	Tb927.10.6670:mRNA-p1	transcript=Tb927.10.6670:mRNA; gene=Tb927.10.6670; organism=Trypanosoma_brucei_brucei_TREU927; gene_product=dynein light chain, putative; transcript_product=dynein light chain, putative; location=Tb927_10_v5.1:1685431-1685808(+); protein_length=125; sequen	1	2	24.8	14.101	125	0	13.396	0//0	0//0	2//1	2//0	2365800	7	4			-1	337980							92260	64469	55890	55892		69464							139490	114830	108200				FALSE	TRUE	FALSE
Tb927.10.7090:mRNA-p1		Tb927.10.7090:mRNA-p1	Tb927.10.7090:mRNA-p1	transcript=Tb927.10.7090:mRNA; gene=Tb927.10.7090; organism=Trypanosoma_brucei_brucei_TREU927; gene_product=Alternative oxidase, mitochondrial; transcript_product=Alternative oxidase, mitochondrial; location=Tb927_10_v5.1:1783506-1784495(+); protein_length	1	2	7.3	37.59	329	0	13.748	1//0	3//0	3//0	3//0	8053700	22	12			-1	366080				20174	23571	25947	50984	35766		57006	87952	64678				550840	714400	797210	350800	289900		365120	548380	511120	FALSE	FALSE	FALSE
Tb927.10.7300:mRNA-p1		Tb927.10.7300:mRNA-p1	Tb927.10.7300:mRNA-p1	transcript=Tb927.10.7300:mRNA; gene=Tb927.10.7300; organism=Trypanosoma_brucei_brucei_TREU927; gene_product=hypothetical protein, conserved; transcript_product=hypothetical protein, conserved; location=Tb927_10_v5.1:1844023-1844310(-); protein_length=95; s	1	4	50.5	10.695	95	0	44.467	3//0	2//1	3//0	3//0	26859000	6	28			-1	4476500	529490	427720	455160	92970	90002	69538	148760	175970	51097	958950	861570	615310	3050900	1971300	2110300	782970	890600	673350	358780	314070	111360	3046500	3072900	1665500	TRUE	FALSE	TRUE
Tb927.10.7340:mRNA-p1		Tb927.10.7340:mRNA-p1;Tb927.10.7330:mRNA-p1	Tb927.10.7340:mRNA-p1;Tb927.10.7330:mRNA-p1	transcript=Tb927.10.7340:mRNA; gene=Tb927.10.7340; organism=Trypanosoma_brucei_brucei_TREU927; gene_product=40S ribosomal protein S24E, putative; transcript_product=40S ribosomal protein S24E, putative; location=Tb927_10_v5.1:1851350-1851763(-); protein_le	2	3	33.6	15.683	137	0	54.362	2//1	3//0	3//0	3//0	34047000	3	22			-1;-1	11349000	405030	309770	491250	1140100	589150	1238000	910790	930000	829720	1735800	1500600	1269000	1530200	1231900	2257200	2514800	3156000	3060500	704170	840110	812010	1681400	1498200	1412100	TRUE	FALSE	TRUE
Tb927.10.7570:mRNA-p1		Tb927.10.7570:mRNA-p1;Tb11.v5.0774.1-p1	Tb927.10.7570:mRNA-p1;Tb11.v5.0774.1-p1	transcript=Tb927.10.7570:mRNA; gene=Tb927.10.7570; organism=Trypanosoma_brucei_brucei_TREU927; gene_product=dihydrolipoamide acetyltransferase E2 subunit, putative; transcript_product=dihydrolipoamide acetyltransferase E2 subunit, putative; location=Tb927_	2	2	12	48.107	451	0	34.013	0//0	0//0	3//0	0//0	8439600	18	4			-1;-1	468870							179840	147730	141290										699190	676610	703360				FALSE	TRUE	FALSE
Tb927.10.8030:mRNA-p1		Tb927.10.8030:mRNA-p1	Tb927.10.8030:mRNA-p1	transcript=Tb927.10.8030:mRNA; gene=Tb927.10.8030; organism=Trypanosoma_brucei_brucei_TREU927; gene_product=Mitochondrial ATP synthase subunit 5; transcript_product=Mitochondrial ATP synthase subunit 5; location=Tb927_10_v5.1:2000894-2001661(-); protein_le	1	3	11	28.834	255	0	21.454	0//0	0//0	3//0	3//0	15811000	13	13			-1	1216300							119410	44258	67340	415960	285200	284080							410450	241210	465290	2499700	1638500	1694000	FALSE	TRUE	FALSE
Tb927.10.8940:mRNA-p1		Tb927.10.8940:mRNA-p1	Tb927.10.8940:mRNA-p1	transcript=Tb927.10.8940:mRNA; gene=Tb927.10.8940; organism=Trypanosoma_brucei_brucei_TREU927; gene_product=flagellum targeting protein kharon1, putative; transcript_product=flagellum targeting protein kharon1, putative; location=Tb927_10_v5.1:2219490-2220	1	11	35.3	45.398	411	0	89.445	3//0	2//1	3//0	3//0	42580000	21	34			-1	2027600	114510	108930	110750	13919	26761		608830	583190	319480	40989	41869	58381	2347500	2396900	2812200	411550	844140		2422400	2447600	1503200	626400	670720	1017500	TRUE	FALSE	TRUE
Tb927.10.8950:mRNA-p1		Tb927.10.8950:mRNA-p1;Tb927.10.8970:mRNA-p1	Tb927.10.8950:mRNA-p1;Tb927.10.8970:mRNA-p1	transcript=Tb927.10.8950:mRNA; gene=Tb927.10.8950; organism=Trypanosoma_brucei_brucei_TREU927; gene_product=kinetoplast-associated protein 4 isoform 1; transcript_product=kinetoplast-associated protein 4 isoform 1; location=Tb927_10_v5.1:2223104-2223484(+)	2	2	16.7	14.183	126	0	60.853	0//0	0//0	1//2	2//1	20428000	6	4			-1;-1	3404600							1001300	919270	884990	318660		280440							1338400	1407300	1423800				FALSE	TRUE	FALSE
Tb927.10.8980:mRNA-p1		Tb927.10.8980:mRNA-p1	Tb927.10.8980:mRNA-p1	transcript=Tb927.10.8980:mRNA; gene=Tb927.10.8980; organism=Trypanosoma_brucei_brucei_TREU927; gene_product=hypothetical protein, conserved; transcript_product=hypothetical protein, conserved; location=Tb927_10_v5.1:2227157-2227666(+); protein_length=169;	1	11	45.6	17.598	169	0	229.99	3//0	3//0	3//0	3//0	663810000	8	92			-1	82976000	12291000	12092000	11065000	1959200	1841300	1844400	6146000	5139100	4180200	9281900	8997600	8138900	89768000	88915000	94822000	20089000	21319000	21128000	10920000	12409000	11168000	35694000	34009000	33292000	TRUE	FALSE	TRUE
Tb927.10.9830:mRNA-p1		Tb927.10.9830:mRNA-p1	Tb927.10.9830:mRNA-p1	transcript=Tb927.10.9830:mRNA; gene=Tb927.10.9830; organism=Trypanosoma_brucei_brucei_TREU927; gene_product=Mitochondrial ATP synthase subunit, putative; transcript_product=Mitochondrial ATP synthase subunit, putative; location=Tb927_10_v5.1:2432159-243263	1	5	51.6	17.194	157	0	241.42	0//0	0//0	3//0	3//0	123580000	8	35			-1	15447000							804150	590690	667460	4650400	4810000	3924600							2693700	2407400	2968800	15260000	18240000	14745000	FALSE	TRUE	FALSE
Tb927.11.10030:mRNA-p1		Tb927.11.10030:mRNA-p1;Tb927.11.10025:mRNA-p1	Tb927.11.10030:mRNA-p1;Tb927.11.10025:mRNA-p1	transcript=Tb927.11.10030:mRNA; gene=Tb927.11.10030; organism=Trypanosoma_brucei_brucei_TREU927; gene_product=60S ribosomal protein L29, putative; transcript_product=60S ribosomal protein L29, putative; location=Tb927_11_v5.1:2698360-2698575(+); protein_le	2	7	54.9	8.2224	71	0	323.31	3//0	3//0	3//0	3//0	1222400000	4	113			-1;-1	305610000	36753000	46522000	42674000	20191000	16950000	19284000	24642000	20735000	19317000	22039000	18434000	18066000	152360000	170010000	191920000	70355000	67077000	82735000	22911000	23061000	24300000	43012000	38255000	42938000	TRUE	FALSE	TRUE
Tb927.11.10910:mRNA-p1		Tb927.11.10910:mRNA-p1;Tb927.11.10790:mRNA-p1	Tb927.11.10910:mRNA-p1;Tb927.11.10790:mRNA-p1	transcript=Tb927.11.10910:mRNA; gene=Tb927.11.10910; organism=Trypanosoma_brucei_brucei_TREU927; gene_product=40S ribosomal protein SA, putative; transcript_product=40S ribosomal protein SA, putative; location=Tb927_11_v5.1:2911268-2912002(+); protein_leng	2	4	20.5	27.609	244	0	39.282	3//0	3//0	3//0	0//0	25058000	14	15			-1;-1	1789900	276260	267500	215060	294450	255700	192320	119990	92846	75739				2888200	2654100	2622800	4182600	3622100	3272300	929750	847490	845210				TRUE	FALSE	TRUE
Tb927.11.11330:mRNA-p1		Tb927.11.11330:mRNA-p1;Tb11.v5.1035.1-p1;Tb11.v5.1034.1-p1;Tb927.7.710:mRNA-p1;Tb927.11.11290:mRNA-p1	Tb927.11.11330:mRNA-p1;Tb11.v5.1035.1-p1	transcript=Tb927.11.11330:mRNA; gene=Tb927.11.11330; organism=Trypanosoma_brucei_brucei_TREU927; gene_product=heat shock protein 70; transcript_product=heat shock protein 70; location=Tb927_11_v5.1:3028681-3030666(+); protein_length=661; sequence_SO=chromo	5	13	29.3	71.408	661	0	138.26	3//0	2//0	3//0	3//0	92421000	34	76			-1;-1;-1;-1;-1	2718300	74251	108360	76901			12871	385030	333840	330130	463870	464480	468530	4324600	5800100	4905900			1326300	3502700	2888700	2661000	5826400	5242600	5499800	TRUE	FALSE	TRUE
Tb927.11.11520:mRNA-p1		Tb927.11.11520:mRNA-p1	Tb927.11.11520:mRNA-p1	transcript=Tb927.11.11520:mRNA; gene=Tb927.11.11520; organism=Trypanosoma_brucei_brucei_TREU927; gene_product=glycosomal membrane protein; transcript_product=glycosomal membrane protein; location=Tb927_11_v5.1:3086741-3087397(+); protein_length=218; sequen	1	2	9.2	24.027	218	0	11.997	0//0	0//0	0//0	3//0	3042000	13	4			-1	234000										119950		114050										718750		779400	FALSE	TRUE	FALSE
Tb927.11.11725:mRNA-p1		Tb927.11.11725:mRNA-p1;Tb927.11.11475:mRNA-p1	Tb927.11.11725:mRNA-p1;Tb927.11.11475:mRNA-p1	transcript=Tb927.11.11725:mRNA; gene=Tb927.11.11725; organism=Trypanosoma_brucei_brucei_TREU927; gene_product=ribosomal protein S14p/S29e; transcript_product=ribosomal protein S14p/S29e; location=Tb927_11_v5.1:3145263-3145436(+); protein_length=57; sequenc	2	3	45.6	6.7299	57	0	268.81	3//0	3//0	3//0	3//0	88898000	4	27			-1;-1	22225000	2686900	3211600	2668500	2263500	1684300	1994300	1970100	1026700	1758800	883300	1249800	826720	8553100	11339000	10775000	6505300	7519300	6291000	2320500	1913900	2448900	2983000	4424200	3184000	TRUE	FALSE	TRUE
Tb927.11.11830:mRNA-p1		Tb927.11.11830:mRNA-p1;Tb927.11.11820:mRNA-p1	Tb927.11.11830:mRNA-p1;Tb927.11.11820:mRNA-p1	transcript=Tb927.11.11830:mRNA; gene=Tb927.11.11830; organism=Trypanosoma_brucei_brucei_TREU927; gene_product=40S ribosomal protein S17, putative; transcript_product=40S ribosomal protein S17, putative; location=Tb927_11_v5.1:3173175-3173603(+); protein_le	2	10	55.6	16.222	142	0	269.79	3//0	3//0	3//0	3//0	399140000	6	106			-1;-1	66524000	3005600	3251200	2575800	12317000	10152000	9834100	3895900	3803900	2973900	5109600	5016300	4588300	22861000	25606000	25517000	50495000	52213000	48917000	7615300	8271800	7341000	14708000	14728000	14578000	TRUE	FALSE	TRUE
Tb927.11.11980:mRNA-p1		Tb927.11.11980:mRNA-p1;Tb927.11.11975:mRNA-p1;Tb927.11.11965:mRNA-p1	Tb927.11.11980:mRNA-p1;Tb927.11.11975:mRNA-p1;Tb927.11.11965:mRNA-p1	transcript=Tb927.11.11980:mRNA; gene=Tb927.11.11980; organism=Trypanosoma_brucei_brucei_TREU927; gene_product=cytoskeleton-associated protein 15; transcript_product=cytoskeleton-associated protein 15; location=Tb927_11_v5.1:3216090-3216455(+); protein_leng	3	3	27.3	14.091	121	0	21.983	3//0	1//2	3//0	3//0	26261000	5	16			-1;-1;-1	5252200	264380	282390	266960	345040	357380	340640	570650	508730	449680	693310	638210	534850	1307200	1444600	1577900	1531200	1681200	1678800	609410	640010	614910				TRUE	FALSE	TRUE
Tb927.11.14020:mRNA-p1		Tb927.11.14020:mRNA-p1;Tb927.11.14000:mRNA-p1	Tb927.11.14020:mRNA-p1;Tb927.11.14000:mRNA-p1	transcript=Tb927.11.14020:mRNA; gene=Tb927.11.14020; organism=Trypanosoma_brucei_brucei_TREU927; gene_product=nuclear RNA binding domain 2; transcript_product=nuclear RNA binding domain 2; location=Tb927_11_v5.1:3711538-3712377(+); protein_length=279; sequ	2	7	34.4	30.274	279	0	97.674	3//0	3//0	3//0	3//0	134710000	14	57			-1;-1	9622300	380530	409040	357220	369460	228190	251500	2004000	1705600	1458300	849810	789510	819200	7032200	7311500	7513600	4847200	3504900	4387800	5069900	5013400	4444800	4411800	4210300	4618900	TRUE	FALSE	TRUE
Tb927.11.14130:mRNA-p1		Tb927.11.14130:mRNA-p1;Tb927.10.3840:mRNA-p1	Tb927.11.14130:mRNA-p1;Tb927.10.3840:mRNA-p1	transcript=Tb927.11.14130:mRNA; gene=Tb927.11.14130; organism=Trypanosoma_brucei_brucei_TREU927; gene_product=ribosomal protein L18, putative; transcript_product=ribosomal protein L18, putative; location=Tb927_11_v5.1:3745050-3745589(+); protein_length=179	2	5	40.2	20.904	179	0	34.08	2//1	0//0	2//1	3//0	15587000	11	16			-1;-1	1417000	87688	88477	59828				146900	47884	109960	286190	267460	322630	972300	910590	772420				449310		337190				TRUE	FALSE	TRUE
Tb927.11.14950:mRNA-p1		Tb927.11.14950:mRNA-p1	Tb927.11.14950:mRNA-p1	transcript=Tb927.11.14950:mRNA; gene=Tb927.11.14950; organism=Trypanosoma_brucei_brucei_TREU927; gene_product=zinc finger protein 2; transcript_product=zinc finger protein 2; location=Tb927_11_v5.1:3978189-3978608(-); protein_length=139; sequence_SO=chromo	1	2	21.6	15.767	139	0	13.604	3//0	0//0	3//0	2//1	13610000	4	11			-1	3402500	158380	189560	169020				300880	297040	745820	488520	395600	657720	650470	888410	829850				266900	310410	546940	924820	785040	1459000	TRUE	FALSE	TRUE
Tb927.11.15150:mRNA-p1		Tb927.11.15150:mRNA-p1	Tb927.11.15150:mRNA-p1	transcript=Tb927.11.15150:mRNA; gene=Tb927.11.15150; organism=Trypanosoma_brucei_brucei_TREU927; gene_product=1-acyl-sn-glycerol-3-phosphate acyltransferase, putative; transcript_product=1-acyl-sn-glycerol-3-phosphate acyltransferase, putative; location=Tb	1	2	14.8	30.359	271	0	21.171	0//0	0//0	0//0	3//0	6191900	13	6			-1	476300										152370	145280	178660										961840	1011000	1073700	FALSE	TRUE	FALSE
Tb927.11.15900:mRNA-p1		Tb927.11.15900:mRNA-p1;Tb927.11.15880:mRNA-p1	Tb927.11.15900:mRNA-p1;Tb927.11.15880:mRNA-p1	transcript=Tb927.11.15900:mRNA; gene=Tb927.11.15900; organism=Trypanosoma_brucei_brucei_TREU927; gene_product=60S ribosomal protein L27, putative; transcript_product=60S ribosomal protein L27, putative; location=Tb927_11_v5.1:4209897-4210298(-); protein_le	2	6	35.3	15.581	133	0	55.583	3//0	3//0	3//0	3//0	76271000	7	23			-1;-1	10896000	115580	136350	91744	1800500	1700000	1834100	739120	311750	555430	1585700	1055400	970220	3679400	4491100	3491200	7861400	8896600	8831200	1305300	1137700	1184100	4907500	3344900	2661100	TRUE	FALSE	TRUE
Tb927.11.16830:mRNA-p1		Tb927.11.16830:mRNA-p1	Tb927.11.16830:mRNA-p1	transcript=Tb927.11.16830:mRNA; gene=Tb927.11.16830; organism=Trypanosoma_brucei_brucei_TREU927; gene_product=Rab-like 5, small G protein; transcript_product=Rab-like 5, small G protein; location=Tb927_11_v5.1:4483931-4484590(-); protein_length=219; sequen	1	9	53.9	24.466	219	0	133.42	3//0	1//0	0//0	3//0	38188000	13	30			-1	2937500	33342	33087		40487						1006000	883180	941450	412820	423870		296180						5993000	5995700	6217400	TRUE	FALSE	TRUE
Tb927.11.2610:mRNA-p1		Tb927.11.2610:mRNA-p1	Tb927.11.2610:mRNA-p1	transcript=Tb927.11.2610:mRNA; gene=Tb927.11.2610; organism=Trypanosoma_brucei_brucei_TREU927; gene_product=hypothetical protein, conserved; transcript_product=hypothetical protein, conserved; location=Tb927_11_v5.1:766672-768057(-); protein_length=461; se	1	7	28.4	50.887	461	0	144.84	3//0	3//0	3//0	3//0	75773000	25	46			-1	3030900	199070	215790	222430	129010	125210	109840	173910	132310	124900	572760	567760	457940	5373900	5532900	6053800	3853000	4310900	3337000	898060	866940	806410	5058500	5344100	5120300	TRUE	FALSE	TRUE
Tb927.11.3600:mRNA-p1		Tb927.11.3600:mRNA-p1;Tb927.11.3590:mRNA-p1;Tb11.v5.1059.1-p1	Tb927.11.3600:mRNA-p1;Tb927.11.3590:mRNA-p1;Tb11.v5.1059.1-p1	transcript=Tb927.11.3600:mRNA; gene=Tb927.11.3600; organism=Trypanosoma_brucei_brucei_TREU927; gene_product=40S ribosomal protein S4, putative; transcript_product=40S ribosomal protein S4, putative; location=Tb927_11_v5.1:1063394-1064215(+); protein_length	3	6	21.2	30.644	273	0	37.69	0//0	3//0	3//0	3//0	31425000	18	25			-1;-1;-1	1745800				134900	107710	106550	244400	102340	232030	336720	274490	206660				2170800	2052800	2161100	867090	718170	914180	2281900	2352500	1967700	FALSE	TRUE	FALSE
Tb927.11.4450:mRNA-p1		Tb927.11.4450:mRNA-p1	Tb927.11.4450:mRNA-p1	transcript=Tb927.11.4450:mRNA; gene=Tb927.11.4450; organism=Trypanosoma_brucei_brucei_TREU927; gene_product=ALBA-Domain Protein; transcript_product=ALBA-Domain Protein; location=Tb927_11_v5.1:1291970-1292323(+); protein_length=117; sequence_SO=chromosome;	1	3	33.3	12.757	117	0	22.815	0//0	0//0	3//0	3//0	18069000	7	8			-1	2581300							984190	520690	797580	79970	109380	89457							1038800	1331800	1171500	370540	531260	472720	FALSE	TRUE	FALSE
Tb927.11.4460:mRNA-p1		Tb927.11.4460:mRNA-p1	Tb927.11.4460:mRNA-p1	transcript=Tb927.11.4460:mRNA; gene=Tb927.11.4460; organism=Trypanosoma_brucei_brucei_TREU927; gene_product=ALBA-Domain Protein; transcript_product=ALBA-Domain Protein; location=Tb927_11_v5.1:1292887-1293264(+); protein_length=125; sequence_SO=chromosome;	1	3	40	14.038	125	0	19.64	0//0	0//0	3//0	0//0	5697800	7	5			-1	813970							334440	272800	206740										545810	360540	485400				FALSE	TRUE	FALSE
Tb927.11.4540:mRNA-p1		Tb927.11.4540:mRNA-p1	Tb927.11.4540:mRNA-p1	transcript=Tb927.11.4540:mRNA; gene=Tb927.11.4540; organism=Trypanosoma_brucei_brucei_TREU927; gene_product=Nucleoporin NUP48; transcript_product=Nucleoporin NUP48; location=Tb927_11_v5.1:1316884-1318245(+); protein_length=453; sequence_SO=chromosome; SO=p	1	2	9.1	48.494	453	0	18.759	0//0	1//2	0//0	3//0	6845900	20	9			-1	342300				30787	22580	13816				100530	83785	90797				822560	612700	418130				717380	643490	700700	FALSE	TRUE	FALSE
Tb927.11.4820:mRNA-p1		Tb927.11.4820:mRNA-p1;Tb927.10.14580:mRNA-p1	Tb927.11.4820:mRNA-p1;Tb927.10.14580:mRNA-p1	transcript=Tb927.11.4820:mRNA; gene=Tb927.11.4820; organism=Trypanosoma_brucei_brucei_TREU927; gene_product=60S ribosomal protein L17, putative; transcript_product=60S ribosomal protein L17, putative; location=Tb927_11_v5.1:1386998-1387498(+); protein_leng	2	5	33.7	19.105	166	0	49.117	3//0	3//0	3//0	3//0	77037000	7	34			-1;-1	11005000	641730	735600	557900	444270	257830	332350	1308200	1236900	992800	1564900	1537900	1395000	4740600	5790700	5217400	4054100	3185600	3348200	1801700	1944800	1702600	3545500	3751400	3518800	TRUE	FALSE	TRUE
Tb927.11.5400:mRNA-p1		Tb927.11.5400:mRNA-p1	Tb927.11.5400:mRNA-p1	transcript=Tb927.11.5400:mRNA; gene=Tb927.11.5400; organism=Trypanosoma_brucei_brucei_TREU927; gene_product=signal recognition particle 54 kDa; transcript_product=signal recognition particle 54 kDa; location=Tb927_11_v5.1:1535638-1537101(+); protein_length	1	2	4.3	53.374	487	0	12.311	0//0	0//0	0//0	3//0	3076000	33	4			-1	93211										33771	22596	36845										513680	360280	639160	FALSE	TRUE	FALSE
Tb927.11.5680:mRNA-p1		Tb927.11.5680:mRNA-p1	Tb927.11.5680:mRNA-p1	transcript=Tb927.11.5680:mRNA; gene=Tb927.11.5680; organism=Trypanosoma_brucei_brucei_TREU927; gene_product=dynein light chain 1, axonemal; transcript_product=dynein light chain 1, axonemal; location=Tb927_11_v5.1:1603384-1604016(+); protein_length=210; se	1	3	22.9	23.96	210	0	20.739	0//0	0//0	1//2	3//0	13707000	11	7			-1	1246100							247650	136380	124390	237790	281160	218760							675970	752870	748520	926590	1136800	1072700	FALSE	TRUE	FALSE
Tb927.11.600:mRNA-p1		Tb927.11.600:mRNA-p1	Tb927.11.600:mRNA-p1	transcript=Tb927.11.600:mRNA; gene=Tb927.11.600; organism=Trypanosoma_brucei_brucei_TREU927; gene_product=Mitochondrial ATP synthase subunit, putative; transcript_product=Mitochondrial ATP synthase subunit, putative; location=Tb927_11_v5.1:146963-147241(-)	1	2	32.6	10.434	92	0	15.446	0//0	0//0	0//0	3//0	10104000	5	4			-1	2020900										818750	626330	575820										1937800	1488000	1487700	FALSE	TRUE	FALSE
Tb927.11.6200:mRNA-p1		Tb927.11.6200:mRNA-p1;Tb927.11.6180:mRNA-p1	Tb927.11.6200:mRNA-p1;Tb927.11.6180:mRNA-p1	transcript=Tb927.11.6200:mRNA; gene=Tb927.11.6200; organism=Trypanosoma_brucei_brucei_TREU927; gene_product=60S ribosomal protein L28, putative; transcript_product=60S ribosomal protein L28, putative; location=Tb927_11_v5.1:1744065-1744505(-); protein_leng	2	8	42.5	16.861	146	0	270.76	3//0	3//0	3//0	3//0	326220000	7	74			-1;-1	46603000	5042000	4770900	4483000	5248300	4511000	4386800	4943500	2570800	2016300	3395200	3016600	2219100	24049000	23610000	26981000	33026000	26517000	28264000	14624000	11082000	9309100	15601000	13837000	15227000	TRUE	FALSE	TRUE
Tb927.11.6250:mRNA-p1		Tb927.11.6250:mRNA-p1	Tb927.11.6250:mRNA-p1	transcript=Tb927.11.6250:mRNA; gene=Tb927.11.6250; organism=Trypanosoma_brucei_brucei_TREU927; gene_product=Mitochondrial ATP synthase subunit, putative; transcript_product=Mitochondrial ATP synthase subunit, putative; location=Tb927_11_v5.1:1760540-176134	1	8	37.9	27.599	269	0	182.23	0//0	0//0	3//0	3//0	164410000	13	53			-1	12647000							1398400	900610	968970	3283100	3211500	2884500							5881300	4257000	5123900	18284000	18783000	17466000	FALSE	TRUE	FALSE
Tb927.11.6300:mRNA-p1		Tb927.11.6300:mRNA-p1	Tb927.11.6300:mRNA-p1	transcript=Tb927.11.6300:mRNA; gene=Tb927.11.6300; organism=Trypanosoma_brucei_brucei_TREU927; gene_product=40S ribosomal protein S5, putative; transcript_product=40S ribosomal protein S5, putative; location=Tb927_11_v5.1:1772327-1772899(-); protein_length	1	7	46.8	21.386	190	0	238.99	3//0	3//0	3//0	3//0	222450000	9	74			-1	24716000	723570	681980	615210	3608900	3279000	3291700	2211200	2346500	2168400	2095500	1969800	1724300	8642700	8066300	8452100	26705000	25547000	25702000	4040200	3692200	3789000	10131000	9653200	9494400	TRUE	FALSE	TRUE
Tb927.11.7050:mRNA-p1		Tb927.11.7050:mRNA-p1	Tb927.11.7050:mRNA-p1	transcript=Tb927.11.7050:mRNA; gene=Tb927.11.7050; organism=Trypanosoma_brucei_brucei_TREU927; gene_product=PA domain containing protein, putative; transcript_product=PA domain containing protein, putative; location=Tb927_11_v5.1:1982218-1982703(-); protei	1	3	17.4	17.077	161	0	22.045	2//0	3//0	0//0	3//0	9384200	7	7			-1	1340600	72839		71857	218730	176410	146500				238130	210610	205520	699580		788510	950830	790400	694380				1007600	934140	958960	TRUE	FALSE	FALSE
Tb927.11.7350:mRNA-p1		Tb927.11.7350:mRNA-p1	Tb927.11.7350:mRNA-p1	transcript=Tb927.11.7350:mRNA; gene=Tb927.11.7350; organism=Trypanosoma_brucei_brucei_TREU927; gene_product=Histone H2B variant V; transcript_product=Histone H2B variant V; location=Tb927_11_v5.1:2071522-2071953(+); protein_length=143; sequence_SO=chromoso	1	3	19.6	15.786	143	0	17.608	3//0	3//0	0//0	3//0	24098000	8	11			-1	3012300	469600	391690	335130	464200	372850	408820				125090	247170	197710	3414400	2842600	2755600	2854900	2381000	2502800				1020100	2061700	1794100	TRUE	FALSE	TRUE
Tb927.11.7510:mRNA-p1		Tb927.11.7510:mRNA-p1;Tb927.11.7460:mRNA-p1	Tb927.11.7510:mRNA-p1;Tb927.11.7460:mRNA-p1	transcript=Tb927.11.7510:mRNA; gene=Tb927.11.7510; organism=Trypanosoma_brucei_brucei_TREU927; gene_product=luminal binding protein 1 (BiP), putative; transcript_product=luminal binding protein 1 (BiP), putative; location=Tb927_11_v5.1:2126108-2128069(-);	2	28	52.5	71.434	653	0	323.31	3//0	3//0	3//0	3//0	260150000	35	143			-1;-1	7432900	53187	54229	53883	40304	58085	25170	1348900	1168300	942620	1389900	1189700	1108600	2193800	2188400	2566800	1392100	2077500	976590	10463000	10205000	8717500	20628000	19557000	21039000	TRUE	FALSE	TRUE
Tb927.11.7685:mRNA-p1		Tb927.11.7685:mRNA-p1;Tb927.11.7675:mRNA-p1	Tb927.11.7685:mRNA-p1;Tb927.11.7675:mRNA-p1	transcript=Tb927.11.7685:mRNA; gene=Tb927.11.7685; organism=Trypanosoma_brucei_brucei_TREU927; gene_product=ribosomal protein S10p/S20; transcript_product=ribosomal protein S10p/S20; location=Tb927_11_v5.1:2176931-2177284(-); protein_length=117; sequence_S	2	3	30.8	13.354	117	0	32.571	0//0	0//0	3//0	3//0	16089000	5	11			-1;-1	3217800							629690	478750	670510	456700	578100	404020							808690	724320	1102600	930810	1195300	965700	FALSE	TRUE	FALSE
Tb927.11.8200:mRNA-p1		Tb927.11.8200:mRNA-p1	Tb927.11.8200:mRNA-p1	transcript=Tb927.11.8200:mRNA; gene=Tb927.11.8200; organism=Trypanosoma_brucei_brucei_TREU927; gene_product=ribosomal protein S26, putative; transcript_product=ribosomal protein S26, putative; location=Tb927_11_v5.1:2305896-2306231(+); protein_length=111;	1	2	25.2	12.806	111	0	47.552	2//1	2//1	0//0	3//0	6564100	7	12			-1	937730	118170	155610	44742	102900	66492	117110				87816	131870	113030	465600	664940	465910	770980	539630	987400				353850	556980	519410	TRUE	FALSE	TRUE
Tb927.11.880:mRNA-p1		Tb927.11.880:mRNA-p1	Tb927.11.880:mRNA-p1	transcript=Tb927.11.880:mRNA; gene=Tb927.11.880; organism=Trypanosoma_brucei_brucei_TREU927; gene_product=cyclophilin a; transcript_product=cyclophilin a; location=Tb927_11_v5.1:224507-225040(+); protein_length=177; sequence_SO=chromosome; SO=protein_codin	1	2	17.5	18.717	177	0	18.581	0//0	0//0	3//0	2//1	13763000	11	9			-1	1251100							377770	337140	245690	80271	108660	101620							644550	720620	586330	571930	811570	825700	FALSE	TRUE	FALSE
Tb927.11.8970:mRNA-p1		Tb927.11.8970:mRNA-p1	Tb927.11.8970:mRNA-p1	transcript=Tb927.11.8970:mRNA; gene=Tb927.11.8970; organism=Trypanosoma_brucei_brucei_TREU927; gene_product=ribose 5-phosphate isomerase, putative; transcript_product=ribose 5-phosphate isomerase, putative; location=Tb927_11_v5.1:2462241-2462708(+); protei	1	2	19.4	16.957	155	0	11.624	0//0	0//0	0//0	3//0	3352800	9	4			-1	372530										176640	114370	81517										551380	599520	464900	FALSE	TRUE	FALSE
Tb927.11.9710:mRNA-p1		Tb927.11.9710:mRNA-p1;Tb927.10.13500:mRNA-p1	Tb927.11.9710:mRNA-p1;Tb927.10.13500:mRNA-p1	transcript=Tb927.11.9710:mRNA; gene=Tb927.11.9710; organism=Trypanosoma_brucei_brucei_TREU927; gene_product=60S ribosomal protein L10a, putative; transcript_product=60S ribosomal protein L10a, putative; location=Tb927_11_v5.1:2632994-2633638(-); protein_le	2	2	14.5	24.597	214	0	15.371	2//1	0//0	3//0	3//0	11699000	11	9			-1;-1	1063600	102430	46778	55156				87527	67332	78023	202950	238590	184770	881640	567550	802780				448550	406490	511980	849430	1019500	895780	TRUE	FALSE	TRUE
Tb927.11.9720:mRNA-p1		Tb927.11.9720:mRNA-p1;Tb927.10.13517:mRNA-p1	Tb927.11.9720:mRNA-p1;Tb927.10.13517:mRNA-p1	transcript=Tb927.11.9720:mRNA; gene=Tb927.11.9720; organism=Trypanosoma_brucei_brucei_TREU927; gene_product=40S ribosomal protein S27, putative; transcript_product=40S ribosomal protein S27, putative; location=Tb927_11_v5.1:2634103-2634363(-); protein_leng	2	3	46.5	9.6302	86	0	148.71	3//0	3//0	3//0	3//0	58281000	5	33			-1;-1	11656000	837620	632830	520340	773730	689600	820070	854740	706500	711180	1432600	2088100	1589100	3347700	3710700	3542000	3579900	3664300	4422900	1046200	1023600	1119900	3680200	3808000	3505800	TRUE	FALSE	TRUE
Tb927.2.2520:mRNA-p1		Tb927.2.2520:mRNA-p1;Tb927.2.2510:mRNA-p1	Tb927.2.2520:mRNA-p1;Tb927.2.2510:mRNA-p1	transcript=Tb927.2.2520:mRNA; gene=Tb927.2.2520; organism=Trypanosoma_brucei_brucei_TREU927; gene_product=Mitochondrial outer membrane protein porin 2; transcript_product=Mitochondrial outer membrane protein porin 2; location=Tb927_02_v5.1:495601-496413(-)	2	10	59.3	29.189	270	0	125.39	0//0	0//0	1//0	3//0	59947000	14	32			-1;-1	4282000									58291	1516900	1529400	1177300									250660	9706200	9667100	9400900	FALSE	TRUE	FALSE
Tb927.2.5160:mRNA-p1		Tb927.2.5160:mRNA-p1	Tb927.2.5160:mRNA-p1	transcript=Tb927.2.5160:mRNA; gene=Tb927.2.5160; organism=Trypanosoma_brucei_brucei_TREU927; gene_product=Chaperone protein DnaJ 2; transcript_product=Chaperone protein DnaJ 2; location=Tb927_02_v5.1:910854-912056(+); protein_length=400; sequence_SO=chromo	1	6	29.8	44.327	400	0	124.56	0//0	3//0	3//0	3//0	50039000	19	37			-1	2633600				57231	44190	38540	371550	276880	235980	579940	522360	506950				1135700	973400	860580	1687900	1535700	1512000	4682200	4601100	4489600	FALSE	TRUE	FALSE
Tb927.2.5910:mRNA-p1		Tb927.2.5910:mRNA-p1;Tb927.10.15120:mRNA-p1	Tb927.2.5910:mRNA-p1;Tb927.10.15120:mRNA-p1	transcript=Tb927.2.5910:mRNA; gene=Tb927.2.5910; organism=Trypanosoma_brucei_brucei_TREU927; gene_product=40S ribosomal protein S13, putative; transcript_product=40S ribosomal protein S13, putative; location=Tb927_02_v5.1:1077046-1077501(+); protein_length	2	5	30.5	17.309	151	0	41.671	3//0	2//1	3//0	2//0	47557000	9	13			-1;-1	5284100	537590	244860	437840	668490	736830	606420	196050	810850	144650		510500	390030	2810700	2318100	2659400				2251300	1827300	2127000		2456600	2041900	TRUE	FALSE	TRUE
Tb927.2.6090:mRNA-p1		Tb927.2.6090:mRNA-p1;Tb927.11.3230:mRNA-p1	Tb927.2.6090:mRNA-p1;Tb927.11.3230:mRNA-p1	transcript=Tb927.2.6090:mRNA; gene=Tb927.2.6090; organism=Trypanosoma_brucei_brucei_TREU927; gene_product=60S ribosomal protein L44; transcript_product=60S ribosomal protein L44; location=Tb927_02_v5.1:1099561-1099881(+); protein_length=106; sequence_SO=ch	2	5	34.9	12.454	106	0	47.719	3//0	3//0	3//0	3//0	53462000	5	24			-1;-1	10692000	1748300	1040500	1379600	974620	934540	1084500	1180100	658070	1115700	219260	139020	218150	5947900	5170100	6501800	3477200	5089600	7111600	968280	1017100	1279100	1631400	1084300	1851200	TRUE	FALSE	TRUE
Tb927.3.1120:mRNA-p1		Tb927.3.1120:mRNA-p1	Tb927.3.1120:mRNA-p1	transcript=Tb927.3.1120:mRNA; gene=Tb927.3.1120; organism=Trypanosoma_brucei_brucei_TREU927; gene_product=GTP-binding nuclear protein rtb2, putative; transcript_product=GTP-binding nuclear protein rtb2, putative; location=Tb927_03_v5.1:273590-274243(+); pr	1	8	52.1	24.406	217	0	99.965	0//0	3//0	3//0	3//0	35387000	11	31			-1	3217000				85568	43327	47475	76101	71034	46668	952970	953230	940640				313020	203190	219850	221720	243810	174100	3551000	6287500	6408700	FALSE	TRUE	FALSE
Tb927.3.1200.1:mRNA-p1		Tb927.3.1200.1:mRNA-p1;Tb927.3.1200.2:mRNA-p1	Tb927.3.1200.1:mRNA-p1;Tb927.3.1200.2:mRNA-p1	transcript=Tb927.3.1200.1:mRNA; gene=Tb927.3.1200; organism=Trypanosoma_brucei_brucei_TREU927; gene_product=hypothetical protein, conserved; transcript_product=hypothetical protein, conserved; location=Tb927_03_v5.1:297300-298091(+); protein_length=263; se	2	2	7.2	28.693	263	0	12.972	0//0	0//0	0//0	3//0	1671900	13	1			-1;-1	128610										46225	45630	36751												251150	FALSE	TRUE	FALSE
Tb927.3.1370:mRNA-p1		Tb927.3.1370:mRNA-p1;Tb927.10.2840:mRNA-p1	Tb927.3.1370:mRNA-p1;Tb927.10.2840:mRNA-p1	transcript=Tb927.3.1370:mRNA; gene=Tb927.3.1370; organism=Trypanosoma_brucei_brucei_TREU927; gene_product=40S ribosomal protein S25, putative; transcript_product=40S ribosomal protein S25, putative; location=Tb927_03_v5.1:343637-343978(+); protein_length=1	2	7	32.7	12.56	113	0	222.51	3//0	3//0	3//0	3//0	367470000	5	53			-1;-1	73493000	6610800	6523700	5780000	10607000	9495400	8641600	3955400	3183500	3056700	5403300	5578800	4657200	36578000	36392000	38303000	38861000	36848000	34386000	5046300	4934500	4987200	15569000	15858000	14736000	TRUE	FALSE	TRUE
Tb927.3.1380:mRNA-p1		Tb927.3.1380:mRNA-p1	Tb927.3.1380:mRNA-p1	transcript=Tb927.3.1380:mRNA; gene=Tb927.3.1380; organism=Trypanosoma_brucei_brucei_TREU927; gene_product=ATP synthase subunit beta, mitochondrial; transcript_product=ATP synthase subunit beta, mitochondrial; location=Tb927_03_v5.1:344483-346042(+); protei	1	15	46.1	55.775	519	0	243.91	0//0	0//0	3//0	3//0	111830000	22	63			-1	5083100							869790	694860	575370	1121900	903680	917540							5029400	4590800	4268300	8917700	10501000	9640600	FALSE	TRUE	FALSE
Tb927.3.1820:mRNA-p1		Tb927.3.1820:mRNA-p1	Tb927.3.1820:mRNA-p1	transcript=Tb927.3.1820:mRNA; gene=Tb927.3.1820; organism=Trypanosoma_brucei_brucei_TREU927; gene_product=mitochondrial RNA binding complex 1 subunit; transcript_product=mitochondrial RNA binding complex 1 subunit; location=Tb927_03_v5.1:472807-473676(-);	1	2	12.1	30.237	289	0	13.095	0//0	3//0	0//0	0//0	0	16	3			-1	0																									FALSE	TRUE	FALSE
Tb927.3.2880:mRNA-p1		Tb927.3.2880:mRNA-p1	Tb927.3.2880:mRNA-p1	transcript=Tb927.3.2880:mRNA; gene=Tb927.3.2880; organism=Trypanosoma_brucei_brucei_TREU927; gene_product=Mitochondrial ATP synthase subunit, putative; transcript_product=Mitochondrial ATP synthase subunit, putative; location=Tb927_03_v5.1:743318-743632(-)	1	2	26.9	12.643	104	0	28.167	0//0	0//0	0//0	3//0	8183900	6	6			-1	1364000										447490	391490	525000										1230200	1143100	1655200	FALSE	TRUE	FALSE
Tb927.3.3270:mRNA-p1		Tb927.3.3270:mRNA-p1	Tb927.3.3270:mRNA-p1	transcript=Tb927.3.3270:mRNA; gene=Tb927.3.3270; organism=Trypanosoma_brucei_brucei_TREU927; gene_product=ATP-dependent 6-phosphofructokinase, glycosomal; transcript_product=ATP-dependent 6-phosphofructokinase, glycosomal; location=Tb927_03_v5.1:840818-842	1	30	74.9	53.517	487	0	323.31	3//0	3//0	3//0	3//0	861640000	25	261			-1	34465000	908310	972160	802660	4037900	3589300	3102900	6172200	5293500	5000400	1564500	1636100	1385500	30177000	31754000	30777000	83308000	77498000	76131000	28184000	26920000	26859000	20074000	20500000	22303000	TRUE	FALSE	TRUE
Tb927.3.3320:mRNA-p1		Tb927.3.3320:mRNA-p1;Tb927.3.3310:mRNA-p1	Tb927.3.3320:mRNA-p1;Tb927.3.3310:mRNA-p1	transcript=Tb927.3.3320:mRNA; gene=Tb927.3.3320; organism=Trypanosoma_brucei_brucei_TREU927; gene_product=60S ribosomal protein L13, putative; transcript_product=60S ribosomal protein L13, putative; location=Tb927_03_v5.1:851801-852457(-); protein_length=2	2	6	30.7	25.427	218	0	91.564	3//0	3//0	3//0	3//0	71244000	12	29			-1;-1	5937000	464350	437030	343360	347380	282240	291240	832850	662510	636840	618950	512390	507880	5789400	5305600	5985200	4143500	4248700	4397800	1711600	1618500	1647600	2463100	2248100	2423900	TRUE	FALSE	TRUE
Tb927.3.3330:mRNA-p1		Tb927.3.3330:mRNA-p1	Tb927.3.3330:mRNA-p1	transcript=Tb927.3.3330:mRNA; gene=Tb927.3.3330; organism=Trypanosoma_brucei_brucei_TREU927; gene_product=heat shock protein 20, putative; transcript_product=heat shock protein 20, putative; location=Tb927_03_v5.1:853025-853450(-); protein_length=141; sequ	1	4	47.5	15.842	141	0	31.861	0//0	0//0	0//0	3//0	12931000	9	13			-1	1436800										527280	436410	473130										2179800	1897600	2246200	FALSE	TRUE	FALSE
Tb927.3.3750:mRNA-p1		Tb927.3.3750:mRNA-p1	Tb927.3.3750:mRNA-p1	transcript=Tb927.3.3750:mRNA; gene=Tb927.3.3750; organism=Trypanosoma_brucei_brucei_TREU927; gene_product=paraflagellar rod component, putative; transcript_product=paraflagellar rod component, putative; location=Tb927_03_v5.1:1047551-1048081(+); protein_le	1	3	26.1	19.859	176	0	22.346	0//0	0//0	0//0	3//0	10683000	9	8			-1	1187000										406510	392100	388350										1688200	1700900	1839700	FALSE	TRUE	FALSE
Tb927.3.4360:mRNA-p1		Tb927.3.4360:mRNA-p1;Tb927.11.6140:mRNA-p1	Tb927.3.4360:mRNA-p1;Tb927.11.6140:mRNA-p1	transcript=Tb927.3.4360:mRNA; gene=Tb927.3.4360; organism=Trypanosoma_brucei_brucei_TREU927; gene_product=40S ribosomal protein S15A, putative; transcript_product=40S ribosomal protein S15A, putative; location=Tb927_03_v5.1:1223453-1223845(-); protein_leng	2	7	58.5	14.645	130	0	65.008	3//0	3//0	3//0	3//0	44879000	8	27			-1;-1	5609900	77867	85618	53557	806830	631590	626620	883880	698070	411030	703250	405010	226550	1618200	1840900	1330500	3786800	3121900	2939900	1419800	1096800	994640	2362300	3000900	2474900	TRUE	FALSE	TRUE
Tb927.3.4760:mRNA-p1		Tb927.3.4760:mRNA-p1;Tb927.3.4720:mRNA-p1	Tb927.3.4760:mRNA-p1;Tb927.3.4720:mRNA-p1	transcript=Tb927.3.4760:mRNA; gene=Tb927.3.4760; organism=Trypanosoma_brucei_brucei_TREU927; gene_product=dynamin-1-like protein; transcript_product=dynamin-1-like protein; location=Tb927_03_v5.1:1344510-1346492(-); protein_length=660; sequence_SO=chromoso	2	3	7.7	73.148	660	0	25.58	0//0	0//0	3//0	0//0	3316100	43	5			-1;-1	77118							50637	26480											412750	347270					FALSE	TRUE	FALSE
Tb927.3.5050:mRNA-p1		Tb927.3.5050:mRNA-p1	Tb927.3.5050:mRNA-p1	transcript=Tb927.3.5050:mRNA; gene=Tb927.3.5050; organism=Trypanosoma_brucei_brucei_TREU927; gene_product=60S ribosomal protein L4; transcript_product=60S ribosomal protein L4; location=Tb927_03_v5.1:1417717-1418841(+); protein_length=374; sequence_SO=chro	1	5	16.3	41.856	374	0	65.105	3//0	2//0	2//0	2//0	21093000	16	8			-1	1318300	362710	364160	290450				183270		68505	49252			5807700	5908100	5671500										TRUE	FALSE	TRUE
Tb927.3.5370:mRNA-p1		Tb927.3.5370:mRNA-p1	Tb927.3.5370:mRNA-p1	transcript=Tb927.3.5370:mRNA; gene=Tb927.3.5370; organism=Trypanosoma_brucei_brucei_TREU927; gene_product=hypothetical protein, conserved; transcript_product=hypothetical protein, conserved; location=Tb927_03_v5.1:1504126-1505067(+); protein_length=313; se	1	5	24	34.254	313	0	62.823	3//0	0//0	3//0	3//0	45274000	14	23			-1	3233800	215950	285650	231870				306660	319820	215690	564840	552530	540840	3863700	4074500	3849500				1424100	1829700	1224300	2895300	3061000	3084100	TRUE	FALSE	TRUE
Tb927.3.5550:mRNA-p1		Tb927.3.5550:mRNA-p1	Tb927.3.5550:mRNA-p1	transcript=Tb927.3.5550:mRNA; gene=Tb927.3.5550; organism=Trypanosoma_brucei_brucei_TREU927; gene_product=intraflagellar transport protein 27; transcript_product=intraflagellar transport protein 27; location=Tb927_03_v5.1:1558311-1558862(+); protein_length	1	3	18.6	20.638	183	0	20.3	0//0	0//0	0//0	3//0	6510200	11	7			-1	591840										227170	214260	150410										1217300	1073900	869120	FALSE	TRUE	FALSE
Tb927.3.740:mRNA-p1		Tb927.3.740:mRNA-p1	Tb927.3.740:mRNA-p1	transcript=Tb927.3.740:mRNA; gene=Tb927.3.740; organism=Trypanosoma_brucei_brucei_TREU927; gene_product=ZFP family member, putative; transcript_product=ZFP family member, putative; location=Tb927_03_v5.1:180970-181710(-); protein_length=246; sequence_SO=ch	1	2	13.4	25.529	246	0	12.925	0//0	0//0	0//0	3//0	988270	8	5			-1	123530											123530												477510		FALSE	TRUE	FALSE
Tb927.4.1100:mRNA-p1		Tb927.4.1100:mRNA-p1;Tb927.11.680:mRNA-p1;Tb11.0880:mRNA-p1	Tb927.4.1100:mRNA-p1;Tb927.11.680:mRNA-p1;Tb11.0880:mRNA-p1	transcript=Tb927.4.1100:mRNA; gene=Tb927.4.1100; organism=Trypanosoma_brucei_brucei_TREU927; gene_product=ribosomal protein L21E (60S), putative; transcript_product=ribosomal protein L21E (60S), putative; location=Tb927_04_v5.1:293016-293495(-); protein_le	3	2	17.6	18.015	159	0	14.79	0//0	0//0	0//0	3//0	3837000	8	3			-1;-1;-1	479630										209250	97154	173220										714000		786080	FALSE	TRUE	FALSE
Tb927.4.1800:mRNA-p1		Tb927.4.1800:mRNA-p1;Tb927.4.1790:mRNA-p1	Tb927.4.1800:mRNA-p1;Tb927.4.1790:mRNA-p1	transcript=Tb927.4.1800:mRNA; gene=Tb927.4.1800; organism=Trypanosoma_brucei_brucei_TREU927; gene_product=Mitochondrial ribosomal protein L3; transcript_product=Mitochondrial ribosomal protein L3; location=Tb927_04_v5.1:450119-451408(-); protein_length=429	2	5	18.6	48.691	429	0	34.123	3//0	0//0	3//0	3//0	10047000	24	18			-1;-1	418610		32296	58279				66259	57712	20686	58860	36988	87533							356720	379420	339750	644060	494850	802810	TRUE	FALSE	TRUE
Tb927.4.1930:mRNA-p1		Tb927.4.1930:mRNA-p1	Tb927.4.1930:mRNA-p1	transcript=Tb927.4.1930:mRNA; gene=Tb927.4.1930; organism=Trypanosoma_brucei_brucei_TREU927; gene_product=eukaryotic translation initiation factor 3 subunit g; transcript_product=eukaryotic translation initiation factor 3 subunit g; location=Tb927_04_v5.1:	1	3	17.6	31.293	272	0	18.552	0//0	0//0	0//0	3//0	2318800	13	8			-1	178370										73095	105270											438000	341610		FALSE	TRUE	FALSE
Tb927.4.2040:mRNA-p1		Tb927.4.2040:mRNA-p1;Tb927.4.2030:mRNA-p1	Tb927.4.2040:mRNA-p1;Tb927.4.2030:mRNA-p1	transcript=Tb927.4.2040:mRNA; gene=Tb927.4.2040; organism=Trypanosoma_brucei_brucei_TREU927; gene_product=DNA/RNA-binding protein Alba 3; transcript_product=DNA/RNA-binding protein Alba 3; location=Tb927_04_v5.1:512689-513261(-); protein_length=190; sequen	2	3	27.9	20.808	190	0	21.015	0//0	0//0	3//0	0//0	13490000	9	7			-1;-1	1498900							510080	486470	502320										984660	1060700	1310500				FALSE	TRUE	FALSE
Tb927.4.2080:mRNA-p1		Tb927.4.2080:mRNA-p1	Tb927.4.2080:mRNA-p1	transcript=Tb927.4.2080:mRNA; gene=Tb927.4.2080; organism=Trypanosoma_brucei_brucei_TREU927; gene_product=Coiled-coil and C2 domain-containing protein; transcript_product=Coiled-coil and C2 domain-containing protein; location=Tb927_04_v5.1:532617-535337(-)	1	9	12.7	104.88	906	0	74.899	0//0	0//0	3//0	3//0	23454000	58	33			-1	404380							121900	103870	101640	24242	31854	20874							1185600	1175600	1306800	1028100	1161200	1010300	FALSE	TRUE	FALSE
Tb927.4.2180:mRNA-p1		Tb927.4.2180:mRNA-p1	Tb927.4.2180:mRNA-p1	transcript=Tb927.4.2180:mRNA; gene=Tb927.4.2180; organism=Trypanosoma_brucei_brucei_TREU927; gene_product=60S ribosomal protein L35a, putative; transcript_product=60S ribosomal protein L35a, putative; location=Tb927_04_v5.1:560644-561093(+); protein_length	1	3	24.2	17.021	149	0	124.71	3//0	3//0	0//0	3//0	22002000	8	9			-1	2750300	132750	57541	83289	92768	92487	85789				619210	1001100	585350	1434900	735510	1306500	936060	1154600	967630				2155400	2174400	2086300	TRUE	FALSE	TRUE
Tb927.4.3060:mRNA-p1		Tb927.4.3060:mRNA-p1	Tb927.4.3060:mRNA-p1	transcript=Tb927.4.3060:mRNA; gene=Tb927.4.3060; organism=Trypanosoma_brucei_brucei_TREU927; gene_product=hypothetical protein, conserved; transcript_product=hypothetical protein, conserved; location=Tb927_04_v5.1:810076-810522(+); protein_length=148; sequ	1	2	14.9	17.732	148	0	14.324	2//1	3//0	3//0	0//0	18125000	6	9			-1	3020900	272600	257460	265690	667800	378100	377960	145350	369170	286760				1801000	1407400	2098300	2694500	2376600	2408300	216690	620570	523940				TRUE	FALSE	TRUE
Tb927.4.3590:mRNA-p1		Tb927.4.3590:mRNA-p1;Tb927.4.3570:mRNA-p1	Tb927.4.3590:mRNA-p1;Tb927.4.3570:mRNA-p1	transcript=Tb927.4.3590:mRNA; gene=Tb927.4.3590; organism=Trypanosoma_brucei_brucei_TREU927; gene_product=translation elongation factor 1-beta, putative; transcript_product=translation elongation factor 1-beta, putative; location=Tb927_04_v5.1:917162-91784	2	5	30.5	24.334	226	0	29.678	0//0	0//0	0//0	3//0	11228000	12	7			-1;-1	935630										390910	305230	239500										1884000	1611200	1947500	FALSE	TRUE	FALSE
Tb927.4.4910.1:mRNA-p1		Tb927.4.4910.1:mRNA-p1;Tb927.4.4910.2:mRNA-p1;Tb927.8.7530:mRNA-p1	Tb927.4.4910.1:mRNA-p1;Tb927.4.4910.2:mRNA-p1	transcript=Tb927.4.4910.1:mRNA; gene=Tb927.4.4910; organism=Trypanosoma_brucei_brucei_TREU927; gene_product=3,2-trans-enoyl-CoA isomerase, mitochondrial precursor, putative; transcript_product=3,2-trans-enoyl-CoA isomerase, mitochondrial precursor, putativ	3	3	8.3	53.004	470	0	28.376	0//0	0//0	0//0	3//0	27405000	20	11			-1;-1;-1	1370300										400430	530670	439150										3347100	4720800	4482200	FALSE	TRUE	FALSE
Tb927.5.1160:mRNA-p1		Tb927.5.1160:mRNA-p1	Tb927.5.1160:mRNA-p1	transcript=Tb927.5.1160:mRNA; gene=Tb927.5.1160; organism=Trypanosoma_brucei_brucei_TREU927; gene_product=Degradation arginine-rich protein for mis-folding, putative; transcript_product=Degradation arginine-rich protein for mis-folding, putative; location=	1	5	28.5	25.569	228	0	41.495	0//0	0//0	0//0	3//0	24510000	10	14			-1	2451000										938010	644790	868190										4318300	3404700	4280100	FALSE	TRUE	FALSE
Tb927.5.1610:mRNA-p1		Tb927.5.1610:mRNA-p1;Tb927.4.3550:mRNA-p1	Tb927.5.1610:mRNA-p1;Tb927.4.3550:mRNA-p1	transcript=Tb927.5.1610:mRNA; gene=Tb927.5.1610; organism=Trypanosoma_brucei_brucei_TREU927; gene_product=60S ribosomal protein L13a, putative; transcript_product=60S ribosomal protein L13a, putative; location=Tb927_05_v5.1:568173-568841(+); protein_length	2	2	10.4	25.711	222	0	17.785	1//0	0//0	2//0	3//0	8661500	8	7			-1;-1	1082700									107540	453240	269670	252240									274970	1556100	1204700	976640	FALSE	FALSE	FALSE
Tb927.5.1710:mRNA-p1		Tb927.5.1710:mRNA-p1	Tb927.5.1710:mRNA-p1	transcript=Tb927.5.1710:mRNA; gene=Tb927.5.1710; organism=Trypanosoma_brucei_brucei_TREU927; gene_product=ATP synthase F1 subunit p18, mitochondrial; transcript_product=ATP synthase F1 subunit p18, mitochondrial; location=Tb927_05_v5.1:597962-598528(+); pr	1	8	51.1	21.226	188	0	120.56	0//0	0//0	3//0	3//0	145840000	10	54			-1	14584000							595370	506690	443740	4517600	4690400	3829900							2391000	2037400	1924700	18230000	20616000	18429000	FALSE	TRUE	FALSE
Tb927.5.1810:mRNA-p1		Tb927.5.1810:mRNA-p1;Tb927.5.1830:mRNA-p1	Tb927.5.1810:mRNA-p1;Tb927.5.1830:mRNA-p1	transcript=Tb927.5.1810:mRNA; gene=Tb927.5.1810; organism=Trypanosoma_brucei_brucei_TREU927; gene_product=lysosomal/endosomal membrane protein p67; transcript_product=lysosomal/endosomal membrane protein p67; location=Tb927_05_v5.1:618123-620102(+); protei	2	4	10.2	72.732	659	0	92.156	0//0	0//0	2//1	2//1	4341800	27	8			-1;-1	160810							44206		25832	26798	32014	31960										333500	417640	453620	FALSE	TRUE	FALSE
Tb927.5.2930:mRNA-p1		Tb927.5.2930:mRNA-p1	Tb927.5.2930:mRNA-p1	transcript=Tb927.5.2930:mRNA; gene=Tb927.5.2930; organism=Trypanosoma_brucei_brucei_TREU927; gene_product=Mitochondrial ATP synthase subunit, putative; transcript_product=Mitochondrial ATP synthase subunit, putative; location=Tb927_05_v5.1:982813-983925(+)	1	19	48.1	43.308	370	0	253.65	0//0	0//0	0//0	3//0	182860000	23	52			-1	7950600										3064000	2544600	2342000										29997000	28661000	27281000	FALSE	TRUE	FALSE
Tb927.5.2950:mRNA-p1		Tb927.5.2950:mRNA-p1	Tb927.5.2950:mRNA-p1	transcript=Tb927.5.2950:mRNA; gene=Tb927.5.2950; organism=Trypanosoma_brucei_brucei_TREU927; gene_product=Component of motile flagella 3; transcript_product=Component of motile flagella 3; location=Tb927_05_v5.1:986426-988765(+); protein_length=779; sequen	1	2	2.7	88.256	779	0	12.451	0//0	0//0	0//0	1//2	2190800	43	2			-1	50949										21721	19784	9443.9										456660	347770	250620	FALSE	TRUE	FALSE
Tb927.5.3090:mRNA-p1		Tb927.5.3090:mRNA-p1	Tb927.5.3090:mRNA-p1	transcript=Tb927.5.3090:mRNA; gene=Tb927.5.3090; organism=Trypanosoma_brucei_brucei_TREU927; gene_product=Mitochondrial ATP synthase subunit, putative; transcript_product=Mitochondrial ATP synthase subunit, putative; location=Tb927_05_v5.1:1019968-1020273(	1	5	64.4	11.655	101	0	203.81	0//0	0//0	1//0	3//0	89141000	6	20			-1	14857000										5956500	5149200	3751100										13330000	13277000	16290000	FALSE	TRUE	FALSE
Tb927.5.4260:mRNA-p1		Tb927.5.4260:mRNA-p1;Tb927.5.4250:mRNA-p1;Tb927.5.4240:mRNA-p1;Tb927.5.4230:mRNA-p1;Tb927.5.4220:mRNA-p1;Tb927.5.4210:mRNA-p1;Tb927.5.4200:mRNA-p1;Tb927.5.4190:mRNA-p1;Tb927.5.4180:mRNA-p1;Tb927.5.4170:mRNA-p1;Tb927.2.2670:mRNA-p1	Tb927.5.4260:mRNA-p1;Tb927.5.4250:mRNA-p1;Tb927.5.4240:mRNA-p1;Tb927.5.4230:mRNA-p1;Tb927.5.4220:mRNA-p1;Tb927.5.4210:mRNA-p1;Tb927.5.4200:mRNA-p1;Tb927.5.4190:mRNA-p1;Tb927.5.4180:mRNA-p1;Tb927.5.4170:mRNA-p1	transcript=Tb927.5.4260:mRNA; gene=Tb927.5.4260; organism=Trypanosoma_brucei_brucei_TREU927; gene_product=histone H4, putative; transcript_product=histone H4, putative; location=Tb927_05_v5.1:1334708-1335010(-); protein_length=100; sequence_SO=chromosome;	11	5	41	11.142	100	0	119.62	3//0	3//0	3//0	3//0	230940000	4	59			-1;-1;-1;-1;-1;-1;-1;-1;-1;-1;-1	57736000	4485700	4480500	4039000	11559000	10378000	7576700	2769900	2068500	1938100	2966300	2624600	2849900	19365000	18941000	20351000	32393000	31778000	30729000	3011900	3358900	2971200	7283900	6918200	8011100	TRUE	FALSE	TRUE
Tb927.5.4320:mRNA-p1		Tb927.5.4320:mRNA-p1	Tb927.5.4320:mRNA-p1	transcript=Tb927.5.4320:mRNA; gene=Tb927.5.4320; organism=Trypanosoma_brucei_brucei_TREU927; gene_product=Pre-mRNA polyadenylation factor FIP1; transcript_product=Pre-mRNA polyadenylation factor FIP1; location=Tb927_05_v5.1:1347939-1348781(-); protein_leng	1	2	19.3	31.036	280	0	13.48	0//0	3//0	0//0	3//0	9389800	8	6			-1	1173700				396230	212740	335790				77856	79370	71756				2146700	2351800	2023200				416980	445600	438280	FALSE	TRUE	FALSE
Tb927.5.4500:mRNA-p1		Tb927.5.4500:mRNA-p1;Tb05.5K5.150:mRNA-p1	Tb927.5.4500:mRNA-p1;Tb05.5K5.150:mRNA-p1	transcript=Tb927.5.4500:mRNA; gene=Tb927.5.4500; organism=Trypanosoma_brucei_brucei_TREU927; gene_product=ras-like small GTPase, putative; transcript_product=ras-like small GTPase, putative; location=Tb927_05_v5.1:1383439-1384023(-); protein_length=194; se	2	3	20.6	21.771	194	0	18.13	0//0	0//0	0//0	3//0	6576500	11	4			-1;-1	597870										239280	169010	189570										1324200	932580	950920	FALSE	TRUE	FALSE
Tb927.5.520:mRNA-p1		Tb927.5.520:mRNA-p1	Tb927.5.520:mRNA-p1	transcript=Tb927.5.520:mRNA; gene=Tb927.5.520; organism=Trypanosoma_brucei_brucei_TREU927; gene_product=stomatin-like protein, putative; transcript_product=stomatin-like protein, putative; location=Tb927_05_v5.1:222028-223623(-); protein_length=531; sequen	1	3	6.4	55.979	531	0	19.439	0//0	0//0	0//0	3//0	4216500	22	3			-1	191660										65950	61166	64545										721720	648200	695500	FALSE	TRUE	FALSE
Tb927.6.2110:mRNA-p1		Tb927.6.2110:mRNA-p1;Tb927.6.2100:mRNA-p1	Tb927.6.2110:mRNA-p1;Tb927.6.2100:mRNA-p1	transcript=Tb927.6.2110:mRNA; gene=Tb927.6.2110; organism=Trypanosoma_brucei_brucei_TREU927; gene_product=40S ribosomal protein S30, putative; transcript_product=40S ribosomal protein S30, putative; location=Tb927_06_v5.1:679499-679699(-); protein_length=6	2	2	18.2	7.4328	66	0	19.426	3//0	0//0	0//0	0//0	58475000	1	4			-1;-1	58475000	20967000	14734000	22774000										14925000	17610000	13538000										TRUE	FALSE	TRUE
Tb927.6.3290:mRNA-p1		Tb927.6.3290:mRNA-p1	Tb927.6.3290:mRNA-p1	transcript=Tb927.6.3290:mRNA; gene=Tb927.6.3290; organism=Trypanosoma_brucei_brucei_TREU927; gene_product=intraflagellar transport protein 20; transcript_product=intraflagellar transport protein 20; location=Tb927_06_v5.1:972730-973122(+); protein_length=1	1	2	19.2	15.419	130	0	13.198	0//0	0//0	0//0	3//0	4865400	7	5			-1	695060										300860	171160	223040										970750	578900	820740	FALSE	TRUE	FALSE
Tb927.6.3650:mRNA-p1		Tb927.6.3650:mRNA-p1	Tb927.6.3650:mRNA-p1	transcript=Tb927.6.3650:mRNA; gene=Tb927.6.3650; organism=Trypanosoma_brucei_brucei_TREU927; gene_product=ADP-ribosylation factor-like protein 3C, putative; transcript_product=ADP-ribosylation factor-like protein 3C, putative; location=Tb927_06_v5.1:108781	1	5	43.2	20.072	183	0	61.287	0//0	0//0	3//0	3//0	17984000	11	14			-1	1634900							138010	148500	126710	440490	408970	372250							484920	390780	483180	2067900	2414300	1847600	FALSE	TRUE	FALSE
Tb927.6.4250:mRNA-p1		Tb927.6.4250:mRNA-p1	Tb927.6.4250:mRNA-p1	transcript=Tb927.6.4250:mRNA; gene=Tb927.6.4250; organism=Trypanosoma_brucei_brucei_TREU927; gene_product=hypothetical protein, conserved; transcript_product=hypothetical protein, conserved; location=Tb927_06_v5.1:1214157-1214867(-); protein_length=236; se	1	2	16.5	24.919	236	0	17.439	0//0	0//0	0//0	3//0	8944100	11	7			-1	813100										326180	224520	262400										1656100	1281600	1426700	FALSE	TRUE	FALSE
Tb927.6.4300:mRNA-p1		Tb927.6.4300:mRNA-p1;Tb927.6.4280:mRNA-p1;Tb927.10.6880:mRNA-p1;Tb11.v5.0516.1-p1	Tb927.6.4300:mRNA-p1;Tb927.6.4280:mRNA-p1	transcript=Tb927.6.4300:mRNA; gene=Tb927.6.4300; organism=Trypanosoma_brucei_brucei_TREU927; gene_product=glyceraldehyde 3-phosphate dehydrogenase, glycosomal; transcript_product=glyceraldehyde 3-phosphate dehydrogenase, glycosomal; location=Tb927_06_v5.1:	4	19	65.5	39.047	359	0	323.31	3//0	3//0	3//0	3//0	1148400000	24	240			-1;-1;-1;-1	47851000	1728700	1779900	1430400	2921700	2867200	2575200	8296100	7284500	6652400	4425200	4127500	3762000	46834000	53252000	52176000	60845000	65463000	63628000	37003000	37794000	37796000	45091000	44473000	42493000	TRUE	FALSE	TRUE
Tb927.6.4320:mRNA-p1		Tb927.6.4320:mRNA-p1	Tb927.6.4320:mRNA-p1	transcript=Tb927.6.4320:mRNA; gene=Tb927.6.4320; organism=Trypanosoma_brucei_brucei_TREU927; gene_product=Protein of unknown function (DUF2817), putative; transcript_product=Protein of unknown function (DUF2817), putative; location=Tb927_06_v5.1:1223573-12	1	3	9.5	44.423	399	0	22.963	0//0	0//0	0//0	3//0	2388400	21	6			-1	113730										50540	36091	27101										369410	432130	353040	FALSE	TRUE	FALSE
Tb927.6.4690:mRNA-p1		Tb927.6.4690:mRNA-p1;Tb927.10.1100:mRNA-p1	Tb927.6.4690:mRNA-p1;Tb927.10.1100:mRNA-p1	transcript=Tb927.6.4690:mRNA; gene=Tb927.6.4690; organism=Trypanosoma_brucei_brucei_TREU927; gene_product=60S ribosomal protein L9, putative; transcript_product=60S ribosomal protein L9, putative; location=Tb927_06_v5.1:1307406-1307969(+); protein_length=1	2	6	42.2	21.661	187	0	89.442	3//0	3//0	3//0	3//0	98306000	9	56			-1;-1	10923000	371710	404760	334610	1053100	999910	914190	1787200	1894700	1391700	620080	554520	596420	4786300	5345400	5120000	7557300	6094300	5990900	2061800	2715700	1903100	4079300	3090200	3673900	TRUE	FALSE	TRUE
Tb927.6.4980:mRNA-p1		Tb927.6.4980:mRNA-p1;Tb927.11.7705:mRNA-p1;Tb11.0390:mRNA-p1;Tb11.0290:mRNA-p1	Tb927.6.4980:mRNA-p1;Tb927.11.7705:mRNA-p1;Tb11.0390:mRNA-p1;Tb11.0290:mRNA-p1	transcript=Tb927.6.4980:mRNA; gene=Tb927.6.4980; organism=Trypanosoma_brucei_brucei_TREU927; gene_product=40S ribosomal protein S14; transcript_product=40S ribosomal protein S14; location=Tb927_06_v5.1:1370239-1370673(+); protein_length=144; sequence_SO=ch	4	8	42.4	15.513	144	0	119.47	3//0	3//0	3//0	3//0	189240000	7	80			-1;-1;-1;-1	27035000	997600	1244000	887540	3058800	2800900	3024600	2008200	1737800	1588000	3450200	3008900	3227800	10004000	11636000	11685000	14905000	15216000	16362000	3506600	3749900	4169900	10345000	9592700	10453000	TRUE	FALSE	TRUE
Tb927.6.4990:mRNA-p1		Tb927.6.4990:mRNA-p1	Tb927.6.4990:mRNA-p1	transcript=Tb927.6.4990:mRNA; gene=Tb927.6.4990; organism=Trypanosoma_brucei_brucei_TREU927; gene_product=mitochondrial ATP synthase delta chain; transcript_product=mitochondrial ATP synthase delta chain; location=Tb927_06_v5.1:1370982-1371530(+); protein_	1	7	44	20.147	182	0	221.09	0//0	0//0	3//0	3//0	76994000	7	27			-1	10999000							534450	353860	330150	3589800	3343900	2847100							1039100	758890	769580	11328000	10896000	9679100	FALSE	TRUE	FALSE
Tb927.6.720:mRNA-p1		Tb927.6.720:mRNA-p1;Tb927.11.11230:mRNA-p1	Tb927.6.720:mRNA-p1;Tb927.11.11230:mRNA-p1	transcript=Tb927.6.720:mRNA; gene=Tb927.6.720; organism=Trypanosoma_brucei_brucei_TREU927; gene_product=40S ribosomal protein L14, putative; transcript_product=40S ribosomal protein L14, putative; location=Tb927_06_v5.1:298195-298764(-); protein_length=189	2	2	11.6	21.443	189	0	17.142	3//0	3//0	3//0	3//0	30603000	7	17			-1;-1	4371900	125090	154050	106660	195810	163600	168490	563740	514210	428440	749460	685250	517130	1037300	1321700	1057300	1391700	1290800	1347600	1009700	1084900	982560	1743600	1643800	1611300	TRUE	FALSE	TRUE
Tb927.7.1050:mRNA-p1		Tb927.7.1050:mRNA-p1;Tb927.7.1040:mRNA-p1	Tb927.7.1050:mRNA-p1;Tb927.7.1040:mRNA-p1	transcript=Tb927.7.1050:mRNA; gene=Tb927.7.1050; organism=Trypanosoma_brucei_brucei_TREU927; gene_product=40S ribosomal protein S16, putative; transcript_product=40S ribosomal protein S16, putative; location=Tb927_07_v5.1:268952-269401(+); protein_length=1	2	4	28.9	16.998	149	0	40.318	3//0	3//0	3//0	3//0	91975000	8	46			-1;-1	11497000	253830	357960	361500	1098200	935960	900770	1050500	877730	734710	1670700	1754200	1500800	3191200	4331600	5021500	6370800	6398300	5808400	2281300	1780800	2030200	5356400	5545000	5577200	TRUE	FALSE	TRUE
Tb927.7.1670:mRNA-p1		Tb927.7.1670:mRNA-p1	Tb927.7.1670:mRNA-p1	transcript=Tb927.7.1670:mRNA; gene=Tb927.7.1670; organism=Trypanosoma_brucei_brucei_TREU927; gene_product=Eukaryotic translation initiation factor 4E type 6; transcript_product=Eukaryotic translation initiation factor 4E type 6; location=Tb927_07_v5.1:4181	1	2	14.5	20.864	186	0	11.175	1//0	0//0	0//0	2//0	1560200	8	3			-1	195020										195020												719140			FALSE	FALSE	FALSE
Tb927.7.1750:mRNA-p1		Tb927.7.1750:mRNA-p1;Tb927.7.1740:mRNA-p1;Tb927.7.1730:mRNA-p1	Tb927.7.1750:mRNA-p1;Tb927.7.1740:mRNA-p1;Tb927.7.1730:mRNA-p1	transcript=Tb927.7.1750:mRNA; gene=Tb927.7.1750; organism=Trypanosoma_brucei_brucei_TREU927; gene_product=60S ribosomal protein L7, putative; transcript_product=60S ribosomal protein L7, putative; location=Tb927_07_v5.1:431071-431799(+); protein_length=242	3	3	14.9	27.713	242	0	20.343	3//0	3//0	3//0	3//0	13581000	12	19			-1;-1;-1	1131700	64640	56965	54924	132150	127180	110810	99549	62252	59429	127040	131630	105170	1033500	895510	1049800	1184300	1179600	1106200	343770	253250	287790	571310	649550	584650	TRUE	FALSE	TRUE
Tb927.7.2070:mRNA-p1		Tb927.7.2070:mRNA-p1	Tb927.7.2070:mRNA-p1	transcript=Tb927.7.2070:mRNA; gene=Tb927.7.2070; organism=Trypanosoma_brucei_brucei_TREU927; gene_product=heat shock protein DNAJ, putative; transcript_product=heat shock protein DNAJ, putative; location=Tb927_07_v5.1:519594-520580(-); protein_length=328;	1	2	5.5	36.377	328	0	10.746	0//0	0//0	0//0	1//0	0	17	2			-1	0																									FALSE	TRUE	FALSE
Tb927.7.2370:mRNA-p1		Tb927.7.2370:mRNA-p1;Tb927.7.2340:mRNA-p1	Tb927.7.2370:mRNA-p1;Tb927.7.2340:mRNA-p1	transcript=Tb927.7.2370:mRNA; gene=Tb927.7.2370; organism=Trypanosoma_brucei_brucei_TREU927; gene_product=40S ribosomal protein S15, putative; transcript_product=40S ribosomal protein S15, putative; location=Tb927_07_v5.1:611294-611752(-); protein_length=1	2	5	36.2	17.474	152	0	323.31	3//0	3//0	3//0	3//0	409220000	4	100			-1;-1	102300000	4751000	4522600	4074400	17596000	16473000	13753000	7899800	6956600	6911300	7060400	7316000	4990300	19458000	21209000	21636000	51140000	48110000	38411000	11422000	11708000	12423000	16398000	23101000	17314000	TRUE	FALSE	TRUE
Tb927.7.2650:mRNA-p1		Tb927.7.2650:mRNA-p1	Tb927.7.2650:mRNA-p1	transcript=Tb927.7.2650:mRNA; gene=Tb927.7.2650; organism=Trypanosoma_brucei_brucei_TREU927; gene_product=Cytoskeleton associated protein 51V; transcript_product=Cytoskeleton associated protein 51V; location=Tb927_07_v5.1:680735-682348(-); protein_length=5	1	6	10.4	62.171	537	0	98.611	0//0	1//0	1//0	3//0	30948000	29	10			-1	1067200				17568						358120	367890	323610				1222600						3387600	4390400	6149500	FALSE	TRUE	FALSE
Tb927.7.2780:mRNA-p1		Tb927.7.2780:mRNA-p1	Tb927.7.2780:mRNA-p1	transcript=Tb927.7.2780:mRNA; gene=Tb927.7.2780; organism=Trypanosoma_brucei_brucei_TREU927; gene_product=hypothetical protein, conserved; transcript_product=hypothetical protein, conserved; location=Tb927_07_v5.1:722307-722660(+); protein_length=117; sequ	1	2	44.4	12.723	117	0	21.244	0//0	1//0	0//0	3//0	4572100	5	6			-1	914420										499730	182390	232300										665620	644390	892920	FALSE	TRUE	FALSE
Tb927.7.2940:mRNA-p1		Tb927.7.2940:mRNA-p1;Tb927.7.2930:mRNA-p1;Tb927.7.2920:mRNA-p1;Tb927.7.2910:mRNA-p1;Tb927.7.2900:mRNA-p1;Tb927.7.2890:mRNA-p1;Tb927.7.2880:mRNA-p1;Tb927.7.2870:mRNA-p1;Tb927.7.2860:mRNA-p1;Tb927.7.2850:mRNA-p1;Tb927.7.2840:mRNA-p1;Tb927.7.2830:mRNA-p1;Tb927.7.2820:mRNA-p1	Tb927.7.2940:mRNA-p1;Tb927.7.2930:mRNA-p1;Tb927.7.2920:mRNA-p1;Tb927.7.2910:mRNA-p1;Tb927.7.2900:mRNA-p1;Tb927.7.2890:mRNA-p1;Tb927.7.2880:mRNA-p1;Tb927.7.2870:mRNA-p1;Tb927.7.2860:mRNA-p1;Tb927.7.2850:mRNA-p1;Tb927.7.2840:mRNA-p1;Tb927.7.2830:mRNA-p1;Tb927.7.2820:mRNA-p1	transcript=Tb927.7.2940:mRNA; gene=Tb927.7.2940; organism=Trypanosoma_brucei_brucei_TREU927; gene_product=histone H2A, putative; transcript_product=histone H2A, putative; location=Tb927_07_v5.1:739893-740297(+); protein_length=134; sequence_SO=chromosome;	13	4	26.1	14.212	134	0	60.314	3//0	3//0	3//0	3//0	107970000	6	23			-1;-1;-1;-1;-1;-1;-1;-1;-1;-1;-1;-1;-1	17994000	1742400	2101800	1624400	2349400	1960200	2034000	992030	786340	731330	1462800	1438200	771250	11686000	13908000	12974000	10357000	9482900	10025000	1328200	1248800	1235400	4050700	4034700	3817100	TRUE	FALSE	TRUE
Tb927.7.3370:mRNA-p1		Tb927.7.3370:mRNA-p1	Tb927.7.3370:mRNA-p1	transcript=Tb927.7.3370:mRNA; gene=Tb927.7.3370; organism=Trypanosoma_brucei_brucei_TREU927; gene_product=Intraflagellar transport protein 74, putative; transcript_product=Intraflagellar transport protein 74, putative; location=Tb927_07_v5.1:879960-881750(	1	3	7	67.485	596	0	17.828	0//0	0//0	0//0	3//0	2302400	42	4			-1	54820										17159	17150	20512										326750	376660	429660	FALSE	TRUE	FALSE
Tb927.7.3550:mRNA-p1		Tb927.7.3550:mRNA-p1	Tb927.7.3550:mRNA-p1	transcript=Tb927.7.3550:mRNA; gene=Tb927.7.3550; organism=Trypanosoma_brucei_brucei_TREU927; gene_product=cytoskeleton associated protein, putative; transcript_product=cytoskeleton associated protein, putative; location=Tb927_07_v5.1:916851-920576(-); prot	1	2	4.3	138.16	1241	0	12.438	3//0	0//0	1//0	0//0	2213000	55	2			-1	40236	5999.2	4714.2	3536.6					25986					339620	254340	236790										TRUE	FALSE	TRUE
Tb927.7.5020:mRNA-p1		Tb927.7.5020:mRNA-p1;Tb927.7.5000:mRNA-p1;Tb11.v5.0182.1-p1;Tb11.v5.0181.1-p1	Tb927.7.5020:mRNA-p1;Tb927.7.5000:mRNA-p1;Tb11.v5.0182.1-p1;Tb11.v5.0181.1-p1	transcript=Tb927.7.5020:mRNA; gene=Tb927.7.5020; organism=Trypanosoma_brucei_brucei_TREU927; gene_product=60S ribosomal protein L19, putative; transcript_product=60S ribosomal protein L19, putative; location=Tb927_07_v5.1:1325590-1326372(+); protein_length	4	2	9.6	29.408	260	0	28.058	3//0	3//0	2//1	3//0	32843000	8	14			-1;-1;-1;-1	4105300	708200	545230	651470	172850	166420	151200	312270	296580	264490	251210	294810	290620	1856500	2095500	2347900	2572800	2749600	2532400	1171200	1310400	1270300	2010800	2473600	2652900	TRUE	FALSE	TRUE
Tb927.7.5180:mRNA-p1		Tb927.7.5180:mRNA-p1;Tb927.7.5170:mRNA-p1	Tb927.7.5180:mRNA-p1;Tb927.7.5170:mRNA-p1	transcript=Tb927.7.5180:mRNA; gene=Tb927.7.5180; organism=Trypanosoma_brucei_brucei_TREU927; gene_product=60S ribosomal protein L23a, putative; transcript_product=60S ribosomal protein L23a, putative; location=Tb927_07_v5.1:1364071-1364565(+); protein_leng	2	6	39.6	18.17	164	0	112.94	3//0	3//0	2//0	3//0	67302000	8	32			-1;-1	8412700	918060	1089000	655920	370720	526370	601210		431780	282940	1200200	1372500	964020	6265500	5748400	1252300	4794200	5231500	7060400		3403800	1549200	3682600	6206900	3913700	TRUE	FALSE	TRUE
Tb927.7.6360:mRNA-p1		Tb927.7.6360:mRNA-p1	Tb927.7.6360:mRNA-p1	transcript=Tb927.7.6360:mRNA; gene=Tb927.7.6360; organism=Trypanosoma_brucei_brucei_TREU927; gene_product=histone H2A variant Z; transcript_product=histone H2A variant Z; location=Tb927_07_v5.1:1729044-1729583(-); protein_length=179; sequence_SO=chromosome	1	2	13.4	18.667	179	0	27.721	3//0	3//0	2//1	3//0	26210000	6	11			-1	4368300	468350	495410	412330	433380	357030	411240	317680	227050	224960	360790	333480	326580	2956900	3236200	3112000	2345200	2144600	2112600	320670	275210	293950	1049900	684910	1083900	TRUE	FALSE	TRUE
Tb927.7.7410:mRNA-p1		Tb927.7.7410:mRNA-p1	Tb927.7.7410:mRNA-p1	transcript=Tb927.7.7410:mRNA; gene=Tb927.7.7410; organism=Trypanosoma_brucei_brucei_TREU927; gene_product=Trans-2-enoyl-ACP reductase 2, putative; transcript_product=Trans-2-enoyl-ACP reductase 2, putative; location=Tb927_07_v5.1:2131551-2132558(-); protei	1	2	8.4	35.787	335	0	12.181	0//0	0//0	0//0	3//0	1534800	18	4			-1	85268										37085	24654	23530										307690	214420	222640	FALSE	TRUE	FALSE
Tb927.7.7430:mRNA-p1		Tb927.7.7430:mRNA-p1;Tb927.7.7420:mRNA-p1	Tb927.7.7430:mRNA-p1;Tb927.7.7420:mRNA-p1	transcript=Tb927.7.7430:mRNA; gene=Tb927.7.7430; organism=Trypanosoma_brucei_brucei_TREU927; gene_product=ATP synthase F1, alpha subunit; transcript_product=ATP synthase F1, alpha subunit; location=Tb927_07_v5.1:2135097-2136851(-); protein_length=584; sequ	2	9	21.7	63.502	584	0	204.15	2//1	3//0	3//0	3//0	267870000	30	64			-1;-1	8928900	40727	40272	34716	67972	69898	55197	888090	774880	673970	2053600	2327200	1902300	1432600	1465700	1459800	2018200	2339300	1872700	8013000	7880300	7469800	26990000	31323000	26185000	TRUE	FALSE	TRUE
Tb927.7.990:mRNA-p1		Tb927.7.990:mRNA-p1	Tb927.7.990:mRNA-p1	transcript=Tb927.7.990:mRNA; gene=Tb927.7.990; organism=Trypanosoma_brucei_brucei_TREU927; gene_product=chaperone protein DnaJ, putative; transcript_product=chaperone protein DnaJ, putative; location=Tb927_07_v5.1:257177-259513(+); protein_length=778; sequ	1	4	5	86.6	778	0	34.434	0//0	0//0	0//0	3//0	15879000	42	14			-1	378070										144960	117750	115360										2854600	2223300	2664900	FALSE	TRUE	FALSE
Tb927.8.1110:mRNA-p1		Tb927.8.1110:mRNA-p1;Tb927.10.5610:mRNA-p1	Tb927.8.1110:mRNA-p1;Tb927.10.5610:mRNA-p1	transcript=Tb927.8.1110:mRNA; gene=Tb927.8.1110; organism=Trypanosoma_brucei_brucei_TREU927; gene_product=40S ribosomal protein S9, putative; transcript_product=40S ribosomal protein S9, putative; location=Tb927_08_v5.1:355680-356252(-); protein_length=190	2	2	11.6	22.051	190	0	13.227	3//0	3//0	2//1	0//0	10173000	11	3			-1;-1	924790	33381	32534	31139	72505	52691	63151	234060	230180	175150				420970	387580	456830	670940	577210	660890	582080	472040	556590				TRUE	FALSE	TRUE
Tb927.8.1340:mRNA-p1		Tb927.8.1340:mRNA-p1;Tb927.8.1330:mRNA-p1	Tb927.8.1340:mRNA-p1;Tb927.8.1330:mRNA-p1	transcript=Tb927.8.1340:mRNA; gene=Tb927.8.1340; organism=Trypanosoma_brucei_brucei_TREU927; gene_product=60S ribosomal protein L7a, putative; transcript_product=60S ribosomal protein L7a, putative; location=Tb927_08_v5.1:429328-430158(-); protein_length=2	2	3	17	30.879	276	0	42.68	3//0	3//0	2//1	3//0	35541000	11	22			-1;-1	3231000	293440	221710	138140	226760	265950	237050	373830	146970	142240	423150	399360	362360	3197800	3743400	2694900	1707000	2302500	1878600	821570	526710	550060	1975600	1736300	1694000	TRUE	FALSE	TRUE
Tb927.8.1945:mRNA-p1		Tb927.8.1945:mRNA-p1	Tb927.8.1945:mRNA-p1	transcript=Tb927.8.1945:mRNA; gene=Tb927.8.1945; organism=Trypanosoma_brucei_brucei_TREU927; gene_product=hypothetical protein; transcript_product=hypothetical protein; location=Tb927_08_v5.1:626551-626988(+); protein_length=145; sequence_SO=chromosome; SO	1	4	35.2	16.349	145	0	25.027	3//0	3//0	0//0	1//0	12361000	8	16			-1	1545100	187700	235580	210130	300700	318410	292570							2157200	1796000	2093600	1893200	2212600	2051300							TRUE	FALSE	TRUE
Tb927.8.2460:mRNA-p1		Tb927.8.2460:mRNA-p1	Tb927.8.2460:mRNA-p1	transcript=Tb927.8.2460:mRNA; gene=Tb927.8.2460; organism=Trypanosoma_brucei_brucei_TREU927; gene_product=hypothetical protein, conserved; transcript_product=hypothetical protein, conserved; location=Tb927_08_v5.1:734935-735789(+); protein_length=284; sequ	1	2	8.8	30.901	284	0	11.471	0//0	0//0	0//0	2//0	1843900	15	4			-1	122920										71348		51576										493300		406680	FALSE	TRUE	FALSE
Tb927.8.2540:mRNA-p1		Tb927.8.2540:mRNA-p1	Tb927.8.2540:mRNA-p1	transcript=Tb927.8.2540:mRNA; gene=Tb927.8.2540; organism=Trypanosoma_brucei_brucei_TREU927; gene_product=3-ketoacyl-CoA thiolase; transcript_product=3-ketoacyl-CoA thiolase; location=Tb927_08_v5.1:749535-750851(+); protein_length=438; sequence_SO=chromoso	1	2	8.2	46.244	438	0	10.832	0//0	0//0	0//0	2//0	0	21	2			-1	0																									FALSE	TRUE	FALSE
Tb927.8.3150:mRNA-p1		Tb927.8.3150:mRNA-p1	Tb927.8.3150:mRNA-p1	transcript=Tb927.8.3150:mRNA; gene=Tb927.8.3150; organism=Trypanosoma_brucei_brucei_TREU927; gene_product=T-complex protein 1, gamma subunit, putative; transcript_product=T-complex protein 1, gamma subunit, putative; location=Tb927_08_v5.1:937606-939276(+)	1	4	9.7	60.817	556	0	25.766	0//0	0//0	0//0	3//0	2990300	34	9			-1	87950										24735	36867	26348										411920	609100	443200	FALSE	TRUE	FALSE
Tb927.8.3260:mRNA-p1		Tb927.8.3260:mRNA-p1	Tb927.8.3260:mRNA-p1	transcript=Tb927.8.3260:mRNA; gene=Tb927.8.3260; organism=Trypanosoma_brucei_brucei_TREU927; gene_product=YceI-like domain containing protein, putative; transcript_product=YceI-like domain containing protein, putative; location=Tb927_08_v5.1:982395-982982(	1	2	18.5	22.139	195	0	13.547	0//0	0//0	0//0	2//0	1158200	10	2			-1	115820										70497	45325												219000		FALSE	TRUE	FALSE
Tb927.8.3530:mRNA-p1		Tb927.8.3530:mRNA-p1	Tb927.8.3530:mRNA-p1	transcript=Tb927.8.3530:mRNA; gene=Tb927.8.3530; organism=Trypanosoma_brucei_brucei_TREU927; gene_product=glycerol-3-phosphate dehydrogenase [NAD+], glycosomal; transcript_product=glycerol-3-phosphate dehydrogenase [NAD+], glycosomal; location=Tb927_08_v5.	1	10	38.1	37.805	354	0	229.19	3//0	1//0	3//0	3//0	82260000	16	40			-1	5141200	260260	311770	322360				1496300	1349600	1252700	75967	72322		5074800	5971700	7400400				3936500	4415300	4478800	771470	769900		TRUE	FALSE	TRUE
Tb927.8.4330:mRNA-p1		Tb927.8.4330:mRNA-p1	Tb927.8.4330:mRNA-p1	transcript=Tb927.8.4330:mRNA; gene=Tb927.8.4330; organism=Trypanosoma_brucei_brucei_TREU927; gene_product=small GTP-binding protein Rab11; transcript_product=small GTP-binding protein Rab11; location=Tb927_08_v5.1:1286610-1287260(-); protein_length=216; se	1	2	13.4	23.527	216	0	14.493	0//0	0//0	0//0	3//0	3863900	13	7			-1	297230										109030	125510	62687										545070	667380	657630	FALSE	TRUE	FALSE
Tb927.8.4810:mRNA-p1		Tb927.8.4810:mRNA-p1	Tb927.8.4810:mRNA-p1	transcript=Tb927.8.4810:mRNA; gene=Tb927.8.4810; organism=Trypanosoma_brucei_brucei_TREU927; gene_product=prohibitin 1; transcript_product=prohibitin 1; location=Tb927_08_v5.1:1420939-1421772(-); protein_length=277; sequence_SO=chromosome; SO=protein_codin	1	4	16.2	31.429	277	0	24.163	0//0	0//0	0//0	3//0	13314000	20	10			-1	665710										227510	245170	193040										2096100	2315900	2084100	FALSE	TRUE	FALSE
Tb927.8.6160:mRNA-p1		Tb927.8.6160:mRNA-p1;Tb927.8.6150:mRNA-p1	Tb927.8.6160:mRNA-p1;Tb927.8.6150:mRNA-p1	transcript=Tb927.8.6160:mRNA; gene=Tb927.8.6160; organism=Trypanosoma_brucei_brucei_TREU927; gene_product=40S ribosomal protein S8, putative; transcript_product=40S ribosomal protein S8, putative; location=Tb927_08_v5.1:1796603-1797265(+); protein_length=2	2	3	19.5	24.937	220	0	36.124	2//1	3//0	3//0	3//0	18151000	8	19			-1;-1	2268900	59406	51245	39157	285620	246380	245720	391920	368140	333490	75517	93068	79186	851010	759550	709820	1474000	1432800	1448800	574220	582140	567750	498650	644190	596320	TRUE	FALSE	TRUE
Tb927.9.10080:mRNA-p1		Tb927.9.10080:mRNA-p1	Tb927.9.10080:mRNA-p1	transcript=Tb927.9.10080:mRNA; gene=Tb927.9.10080; organism=Trypanosoma_brucei_brucei_TREU927; gene_product=phosphatidylserine decarboxylase, putative; transcript_product=phosphatidylserine decarboxylase, putative; location=Tb927_09_v5.1:1591225-1592295(-)	1	2	7.9	39.735	356	0	21.345	0//0	0//0	0//0	3//0	5921200	20	3			-1	296060										132810	100230	63023										1078200	755330	1021900	FALSE	TRUE	FALSE
Tb927.9.10400:mRNA-p1		Tb927.9.10400:mRNA-p1	Tb927.9.10400:mRNA-p1	transcript=Tb927.9.10400:mRNA; gene=Tb927.9.10400; organism=Trypanosoma_brucei_brucei_TREU927; gene_product=hypothetical protein, conserved; transcript_product=hypothetical protein, conserved; location=Tb927_09_v5.1:1628940-1630346(-); protein_length=468;	1	6	10.3	50.645	468	0	51.7	3//0	3//0	3//0	1//2	57036000	17	28			-1	3355100	152240	198020	163340	849750	725270	769380	164310	150560	45280	45597	48622	42707	2969700	3931400	4454300	15586000	8331900	9031900	707630	1034100	326410	862730	758550	728530	TRUE	FALSE	TRUE
Tb927.9.10770:mRNA-p1		Tb927.9.10770:mRNA-p1	Tb927.9.10770:mRNA-p1	transcript=Tb927.9.10770:mRNA; gene=Tb927.9.10770; organism=Trypanosoma_brucei_brucei_TREU927; gene_product=polyadenylate-binding protein 2; transcript_product=polyadenylate-binding protein 2; location=Tb927_09_v5.1:1700279-1701946(-); protein_length=555;	1	7	17.1	62.147	555	0	60.492	0//0	1//0	3//0	3//0	29742000	27	27			-1	1101600							344480	211010	284550	129240	77719	54556							1491600	1450800	1568400	1346100	1544700	1578500	FALSE	TRUE	FALSE
Tb927.9.11410:mRNA-p1		Tb927.9.11410:mRNA-p1;Tb927.9.11380:mRNA-p1	Tb927.9.11410:mRNA-p1;Tb927.9.11380:mRNA-p1	transcript=Tb927.9.11410:mRNA; gene=Tb927.9.11410; organism=Trypanosoma_brucei_brucei_TREU927; gene_product=60S ribosomal protein L23, putative; transcript_product=60S ribosomal protein L23, putative; location=Tb927_09_v5.1:1789175-1789594(+); protein_leng	2	5	38.1	14.962	139	0	71.066	3//0	3//0	3//0	3//0	68986000	8	36			-1;-1	8623300	325620	362270	275790	782890	557580	628570	764820	573760	757540	1460000	1047900	1086500	2998300	3509500	2925600	3904800	4402700	4445200	2083600	1837800	1956700	4648600	4322200	3837400	TRUE	FALSE	TRUE
Tb927.9.11600:mRNA-p1		Tb927.9.11600:mRNA-p1;Tb927.9.11580:mRNA-p1	Tb927.9.11600:mRNA-p1;Tb927.9.11580:mRNA-p1	transcript=Tb927.9.11600:mRNA; gene=Tb927.9.11600; organism=Trypanosoma_brucei_brucei_TREU927; gene_product=glycosomal membrane protein; transcript_product=glycosomal membrane protein; location=Tb927_09_v5.1:1807987-1808712(+); protein_length=241; sequence	2	5	30.7	25.975	241	0	323.31	1//0	1//0	3//0	3//0	173190000	12	40			-1;-1	14433000					25462		419400	394620	491710	4548100	4440900	4112500					556280		2697200	2753800	2686100	24300000	23306000	24591000	FALSE	FALSE	FALSE
Tb927.9.12240:mRNA-p1		Tb927.9.12240:mRNA-p1;Tb927.9.12200:mRNA-p1	Tb927.9.12240:mRNA-p1;Tb927.9.12200:mRNA-p1	transcript=Tb927.9.12240:mRNA; gene=Tb927.9.12240; organism=Trypanosoma_brucei_brucei_TREU927; gene_product=60S ribosomal subunit protein L31, putative; transcript_product=60S ribosomal subunit protein L31, putative; location=Tb927_09_v5.1:1908465-1909031(	2	2	12.8	21.692	188	0	17.679	0//0	3//0	3//0	2//1	20902000	6	10			-1;-1	3483700				88556	389890	353380	659960	710850	674930	226460	215860	163870				1232200	1846700	1768800	889420	759440	964240	741590	741000	612030	FALSE	TRUE	FALSE
Tb927.9.12630:mRNA-p1		Tb927.9.12630:mRNA-p1;Tb927.9.12610:mRNA-p1;Tb927.9.12590:mRNA-p1;Tb927.9.12570:mRNA-p1;Tb927.9.12550:mRNA-p1	Tb927.9.12630:mRNA-p1;Tb927.9.12610:mRNA-p1;Tb927.9.12590:mRNA-p1;Tb927.9.12570:mRNA-p1;Tb927.9.12550:mRNA-p1	transcript=Tb927.9.12630:mRNA; gene=Tb927.9.12630; organism=Trypanosoma_brucei_brucei_TREU927; gene_product=glycerol kinase, glycosomal; transcript_product=glycerol kinase, glycosomal; location=Tb927_09_v5.1:1982416-1983954(+); protein_length=512; sequence	5	6	16.4	56.426	512	0	43.336	0//0	0//0	3//0	3//0	24198000	28	21			-1;-1;-1;-1;-1	864210							96436	92116	74533	213750	205410	181960							1583400	1483000	1544700	1877900	1778400	1765300	FALSE	TRUE	FALSE
Tb927.9.13070:mRNA-p1		Tb927.9.13070:mRNA-p1	Tb927.9.13070:mRNA-p1	transcript=Tb927.9.13070:mRNA; gene=Tb927.9.13070; organism=Trypanosoma_brucei_brucei_TREU927; gene_product=Heat shock factor binding 1 domain-containing protein; transcript_product=Heat shock factor binding 1 domain-containing protein; location=Tb927_09_v	1	3	61	9.2493	82	0	23.294	3//0	3//0	0//0	3//0	21107000	5	17			-1	4221500	501830	526350	557130	514030	472460	495410				408520	477020	268730	2314300	2677100	2368300	2115700	2242300	2402400				1082600	1401100	765320	TRUE	FALSE	TRUE
Tb927.9.13740:mRNA-p1		Tb927.9.13740:mRNA-p1;Tb927.9.13710:mRNA-p1;Tb927.9.13680:mRNA-p1;Tb927.9.13655:mRNA-p1;Tb927.9.13650:mRNA-p1	Tb927.9.13740:mRNA-p1;Tb927.9.13710:mRNA-p1;Tb927.9.13680:mRNA-p1;Tb927.9.13655:mRNA-p1;Tb927.9.13650:mRNA-p1	transcript=Tb927.9.13740:mRNA; gene=Tb927.9.13740; organism=Trypanosoma_brucei_brucei_TREU927; gene_product=ADP-ribosylation factor, putative; transcript_product=ADP-ribosylation factor, putative; location=Tb927_09_v5.1:2174453-2175001(-); protein_length=1	5	3	18.1	20.624	182	0	18.195	0//0	0//0	2//0	3//0	12105000	10	6			-1;-1;-1;-1;-1	1210500								55466	50642	395480	384790	324130										1826800	1959800	1599300	FALSE	TRUE	FALSE
Tb927.9.13920:mRNA-p1		Tb927.9.13920:mRNA-p1;Tb927.9.13860:mRNA-p1;Tb927.9.13820:mRNA-p1;Tb927.9.13795:mRNA-p1;Tb927.9.13785:mRNA-p1	Tb927.9.13920:mRNA-p1;Tb927.9.13860:mRNA-p1;Tb927.9.13820:mRNA-p1;Tb927.9.13795:mRNA-p1;Tb927.9.13785:mRNA-p1	transcript=Tb927.9.13920:mRNA; gene=Tb927.9.13920; organism=Trypanosoma_brucei_brucei_TREU927; gene_product=kinetoplastid membrane protein 11-1; transcript_product=kinetoplastid membrane protein 11-1; location=Tb927_09_v5.1:2180847-2181125(-); protein_leng	5	9	68.5	11.076	92	0	323.31	3//0	2//0	3//0	3//0	560530000	7	77			-1;-1;-1;-1;-1	80076000	4920500	5210800	4785100				3583200	4033800	2727700	19923000	18963000	15929000	37341000	41455000	41519000				6091500	7333500	7147400	59991000	58521000	55216000	TRUE	FALSE	TRUE
Tb927.9.14000:mRNA-p1		Tb927.9.14000:mRNA-p1;Tb927.8.6030:mRNA-p1	Tb927.9.14000:mRNA-p1;Tb927.8.6030:mRNA-p1	transcript=Tb927.9.14000:mRNA; gene=Tb927.9.14000; organism=Trypanosoma_brucei_brucei_TREU927; gene_product=60S ribosomal protein L12, putative; transcript_product=60S ribosomal protein L12, putative; location=Tb927_09_v5.1:2188911-2189405(-); protein_leng	2	4	36.6	17.578	164	0	239.35	0//0	0//0	3//0	3//0	134390000	8	31			-1;-1	16799000							6213200	5559800	4619500	154650	145590	106140							10966000	11140000	10154000	575160	567600	450200	FALSE	TRUE	FALSE
Tb927.9.14370:mRNA-p1		Tb927.9.14370:mRNA-p1;Tb927.8.6180:mRNA-p1	Tb927.9.14370:mRNA-p1;Tb927.8.6180:mRNA-p1	transcript=Tb927.9.14370:mRNA; gene=Tb927.9.14370; organism=Trypanosoma_brucei_brucei_TREU927; gene_product=60S ribosomal protein L26, putative; transcript_product=60S ribosomal protein L26, putative; location=Tb927_09_v5.1:2248445-2248876(-); protein_leng	2	2	19.6	16.454	143	0	14.356	3//0	3//0	3//0	0//0	50843000	4	10			-1;-1	12711000	779940	722360	769500	737040	761350	581030	3332300	2621200	2406000				3325700	3421500	4211100	2892000	3316100	2505100	2125700	1938900	1927000				TRUE	FALSE	TRUE
Tb927.9.14480:mRNA-p1		Tb927.9.14480:mRNA-p1	Tb927.9.14480:mRNA-p1	transcript=Tb927.9.14480:mRNA; gene=Tb927.9.14480; organism=Trypanosoma_brucei_brucei_TREU927; gene_product=dynein-associated protein, putative; transcript_product=dynein-associated protein, putative; location=Tb927_09_v5.1:2261343-2261639(-); protein_leng	1	3	56.1	11.13	98	0	114.85	3//0	3//0	3//0	3//0	66628000	6	33			-1	11105000	222600	197740	170900	455700	354820	208290	1467700	1262100	1027800	2019400	2014300	1703200	2496900	2294800	2291600	2093400	1720400	1642300	1664200	1650400	1511500	4809800	4937600	4581400	TRUE	FALSE	TRUE
Tb927.9.15010:mRNA-p1		Tb927.9.15010:mRNA-p1	Tb927.9.15010:mRNA-p1	transcript=Tb927.9.15010:mRNA; gene=Tb927.9.15010; organism=Trypanosoma_brucei_brucei_TREU927; gene_product=NADH dehydrogenase (ubiquinone) 1 beta subcomplex subunit, putative; transcript_product=NADH dehydrogenase (ubiquinone) 1 beta subcomplex subunit, p	1	2	10.3	23.182	204	0	12.644	0//0	0//0	0//0	3//0	5039500	16	4			-1	314970										133030	120650	61281										866430	792800	770090	FALSE	TRUE	FALSE
Tb927.9.15210:mRNA-p1		Tb927.9.15210:mRNA-p1;Tb927.10.1590:mRNA-p1	Tb927.9.15210:mRNA-p1;Tb927.10.1590:mRNA-p1	transcript=Tb927.9.15210:mRNA; gene=Tb927.9.15210; organism=Trypanosoma_brucei_brucei_TREU927; gene_product=ribosomal protein L36, putative; transcript_product=ribosomal protein L36, putative; location=Tb927_09_v5.1:2362520-2362849(+); protein_length=109;	2	2	19.3	12.457	109	0	35.445	3//0	3//0	3//0	3//0	55951000	3	24			-1;-1	18650000	887330	927340	741020	954700	754590	754540	3789500	2881600	2609900	1528400	1496100	1325400	2920400	3250700	3046900	2391300	2091800	2130700	2234600	2005700	2007200	2045100	2034100	2024100	TRUE	FALSE	TRUE
Tb927.9.15360:mRNA-p1		Tb927.9.15360:mRNA-p1;Tb927.10.190:mRNA-p1	Tb927.9.15360:mRNA-p1;Tb927.10.190:mRNA-p1	transcript=Tb927.9.15360:mRNA; gene=Tb927.9.15360; organism=Trypanosoma_brucei_brucei_TREU927; gene_product=40S ribosomal protein S6, putative; transcript_product=40S ribosomal protein S6, putative; location=Tb927_09_v5.1:2384346-2385098(+); protein_length	2	4	16.4	28.476	250	0	40.491	3//0	3//0	3//0	3//0	32789000	10	22			-1;-1	3278900	163890	191440	167180	329120	298730	342650	215750	233770	209100	430450	388160	308700	1650900	1861700	1813900	2385800	2533100	2857500	928880	1185700	1152800	1736400	1743400	1857500	TRUE	FALSE	TRUE
Tb927.9.15420:mRNA-p1		Tb927.9.15420:mRNA-p1;Tb927.10.270:mRNA-p1	Tb927.9.15420:mRNA-p1;Tb927.10.270:mRNA-p1	transcript=Tb927.9.15420:mRNA; gene=Tb927.9.15420; organism=Trypanosoma_brucei_brucei_TREU927; gene_product=60S ribosomal protein L32; transcript_product=60S ribosomal protein L32; location=Tb927_09_v5.1:2399675-2400073(+); protein_length=132; sequence_SO=	2	5	38.6	15.353	132	0	68.07	3//0	3//0	3//0	3//0	131890000	8	58			-1;-1	16486000	1470700	1317800	1523400	1611500	1399100	1283600	1197900	995140	497320	1410700	2102900	1675600	12161000	11043000	16732000	11875000	9603200	10378000	1907100	1933100	1665100	5783200	5585200	5052700	TRUE	FALSE	TRUE
Tb927.9.1750:mRNA-p1		Tb927.9.1750:mRNA-p1	Tb927.9.1750:mRNA-p1	transcript=Tb927.9.1750:mRNA; gene=Tb927.9.1750; organism=Trypanosoma_brucei_brucei_TREU927; gene_product=Fibronectin type III domain containing protein, putative; transcript_product=Fibronectin type III domain containing protein, putative; location=Tb927_	1	2	1.3	502.8	4479	0	11.542	0//0	0//0	3//0	3//0	138770000	192	7			-1	722780							169280	130840	127190	106020	100630	88821							14254000	12979000	13714000	2032100	2915500	1953700	FALSE	TRUE	FALSE
Tb927.9.1850:mRNA-p1		Tb927.9.1850:mRNA-p1;Tb927.9.1810:mRNA-p1	Tb927.9.1850:mRNA-p1;Tb927.9.1810:mRNA-p1	transcript=Tb927.9.1850:mRNA; gene=Tb927.9.1850; organism=Trypanosoma_brucei_brucei_TREU927; gene_product=60S ribosomal protein L35, putative; transcript_product=60S ribosomal protein L35, putative; location=Tb927_09_v5.1:427609-427992(-); protein_length=1	2	2	14.2	15.144	127	0	84.166	3//0	3//0	3//0	3//0	155010000	2	13			-1;-1	77503000	3757100	4298200	3233000	10619000	10693000	10759000	6520300	5699000	5161700	6284000	6015300	4463100	7874700	9321100	8100300	17482000	19597000	19874000	2951700	3039300	2992000	6070900	6091800	4917400	TRUE	FALSE	TRUE
Tb927.9.3990:mRNA-p1		Tb927.9.3990:mRNA-p1	Tb927.9.3990:mRNA-p1	transcript=Tb927.9.3990:mRNA; gene=Tb927.9.3990; organism=Trypanosoma_brucei_brucei_TREU927; gene_product=ribosomal protein S7, putative; transcript_product=ribosomal protein S7, putative; location=Tb927_09_v5.1:771263-771871(+); protein_length=202; sequen	1	2	6.4	23.841	202	0	14.263	3//0	3//0	3//0	3//0	10418000	12	16			-1	868130	33778	51413	38077	72411	41650	59932	110200	146280	89525	80726	80258	63882	405330	638340	546210	744770	475520	693630	285620	446630	297110	446520	465350	402980	TRUE	FALSE	TRUE
Tb927.9.4500:mRNA-p1		Tb927.9.4500:mRNA-p1	Tb927.9.4500:mRNA-p1	transcript=Tb927.9.4500:mRNA; gene=Tb927.9.4500; organism=Trypanosoma_brucei_brucei_TREU927; gene_product=heat shock protein, putative; transcript_product=heat shock protein, putative; location=Tb927_09_v5.1:834159-836666(+); protein_length=835; sequence_S	1	4	8.3	91.117	835	0	30.279	0//0	2//0	0//0	3//0	2971700	49	7			-1	60648				24080	22673					13895						1008900	1059400								FALSE	TRUE	FALSE
Tb927.9.4680:mRNA-p1		Tb927.9.4680:mRNA-p1	Tb927.9.4680:mRNA-p1	transcript=Tb927.9.4680:mRNA; gene=Tb927.9.4680; organism=Trypanosoma_brucei_brucei_TREU927; gene_product=Eukaryotic initiation factor 4A-1; transcript_product=Eukaryotic initiation factor 4A-1; location=Tb927_09_v5.1:864680-865894(+); protein_length=404;	1	2	6.2	45.361	404	0	16.29	0//0	0//0	1//0	3//0	14562000	18	11			-1	808990										298880	250860	259240										2435700	2317700	2361200	FALSE	TRUE	FALSE
Tb927.9.5260:mRNA-p1		Tb927.9.5260:mRNA-p1	Tb927.9.5260:mRNA-p1	transcript=Tb927.9.5260:mRNA; gene=Tb927.9.5260; organism=Trypanosoma_brucei_brucei_TREU927; gene_product=ERAD-associated E3 ubiquitin-protein ligase HRD1, putative; transcript_product=ERAD-associated E3 ubiquitin-protein ligase HRD1, putative; location=Tb	1	3	6.4	54.871	488	0	30.634	0//0	0//0	3//0	3//0	47668000	18	18			-1	2648200							434420	268950	170330	701520	606180	466800							2105800	882280	1752600	4487400	4721200	4512700	FALSE	TRUE	FALSE
Tb927.9.6070:mRNA-p1		Tb927.9.6070:mRNA-p1;Tb927.10.11540:mRNA-p1	Tb927.9.6070:mRNA-p1;Tb927.10.11540:mRNA-p1	transcript=Tb927.9.6070:mRNA; gene=Tb927.9.6070; organism=Trypanosoma_brucei_brucei_TREU927; gene_product=40S ribosomal protein S3, putative; transcript_product=40S ribosomal protein S3, putative; location=Tb927_09_v5.1:1008372-1009016(+); protein_length=2	2	2	16.8	24.216	214	0	18.146	0//0	0//0	3//0	3//0	5081100	12	11			-1;-1	423430							73302	54490	57405	71035	89162	78034							189990	166380	190510	392910	516970	492250	FALSE	TRUE	FALSE
Tb927.9.6320:mRNA-p1		Tb927.9.6320:mRNA-p1;Tb11.v5.0828.1-p1	Tb927.9.6320:mRNA-p1;Tb11.v5.0828.1-p1	transcript=Tb927.9.6320:mRNA; gene=Tb927.9.6320; organism=Trypanosoma_brucei_brucei_TREU927; gene_product=hypothetical protein, conserved; transcript_product=hypothetical protein, conserved; location=Tb927_09_v5.1:1039345-1040220(+); protein_length=291; se	2	7	38.8	31.904	291	0	57.722	2//1	3//0	0//0	3//0	12864000	19	17			-1;-1	677070	36642	36779	25174	62014	20631	28042				167220	163330	137240				1086100	898170	1235300				1037500	1035400	938800	TRUE	FALSE	TRUE
Tb927.9.7670:mRNA-p1		Tb927.9.7670:mRNA-p1	Tb927.9.7670:mRNA-p1	transcript=Tb927.9.7670:mRNA; gene=Tb927.9.7670; organism=Trypanosoma_brucei_brucei_TREU927; gene_product=hypothetical protein, conserved; transcript_product=hypothetical protein, conserved; location=Tb927_09_v5.1:1251064-1251771(-); protein_length=235; se	1	3	12.8	26.419	235	0	20.28	3//0	0//0	3//0	3//0	42404000	10	13			-1	4240400	1012900	752640	853950				212090	202770	178950	410910	294030	322180	9244500	7334400	9819800				637720	718250	689000	2386000	1715200	2056800	TRUE	FALSE	TRUE
Tb927.9.8420:mRNA-p1		Tb927.9.8420:mRNA-p1;Tb927.9.8070:mRNA-p1	Tb927.9.8420:mRNA-p1;Tb927.9.8070:mRNA-p1	transcript=Tb927.9.8420:mRNA; gene=Tb927.9.8420; organism=Trypanosoma_brucei_brucei_TREU927; gene_product=QM-like protein; transcript_product=QM-like protein; location=Tb927_09_v5.1:1373453-1374094(-); protein_length=213; sequence_SO=chromosome; SO=protein	2	2	12.7	24.736	213	0	82.607	2//0	1//1	3//0	2//0	14571000	11	7			-1;-1	1324700	126400		102740	70524	42591		163140	117360	455740	68868		177320	719190		1579100	600330	459840		418920	375160	828650	745060		776080	TRUE	FALSE	FALSE
Tb927.9.8880:mRNA-p1		Tb927.9.8880:mRNA-p1;Tb927.9.8850:mRNA-p1	Tb927.9.8880:mRNA-p1;Tb927.9.8850:mRNA-p1	transcript=Tb927.9.8880:mRNA; gene=Tb927.9.8880; organism=Trypanosoma_brucei_brucei_TREU927; gene_product=actin B; transcript_product=actin B; location=Tb927_09_v5.1:1427029-1428159(-); protein_length=376; sequence_SO=chromosome; SO=protein_coding; is_pseu	2	8	35.9	41.895	376	0	88.036	0//0	0//0	3//0	3//0	79748000	20	43			-1;-1	3987400							319500	393260	374270	1074400	1028300	797630							3680300	3225800	3719900	8790200	7232200	6806300	FALSE	TRUE	FALSE
Tb927.9.9100:mRNA-p1		Tb927.9.9100:mRNA-p1	Tb927.9.9100:mRNA-p1	transcript=Tb927.9.9100:mRNA; gene=Tb927.9.9100; organism=Trypanosoma_brucei_brucei_TREU927; gene_product=hypothetical protein, conserved; transcript_product=hypothetical protein, conserved; location=Tb927_09_v5.1:1452678-1452932(-); protein_length=84; seq	1	2	25	9.5887	84	0	15.128	1//2	0//0	0//0	3//0	11000000	5	10			-1	2200000	196450	259500	154170							585230	557920	446710	1498700	1959100	1424000							803260	699470	732500	TRUE	FALSE	TRUE
Tb927.9.9450:mRNA-p1		Tb927.9.9450:mRNA-p1	Tb927.9.9450:mRNA-p1	transcript=Tb927.9.9450:mRNA; gene=Tb927.9.9450; organism=Trypanosoma_brucei_brucei_TREU927; gene_product=zinc finger protein family member, putative; transcript_product=zinc finger protein family member, putative; location=Tb927_09_v5.1:1510087-1513179(-)	1	2	3.3	114.75	1030	0	19.229	3//0	3//0	0//0	3//0	13404000	35	15			-1	382980	14461	21529	9764.6	87500	94981	79187					34264	41293	1011100	1129700	709440	2348300	2682800	2268500					527080	608850	TRUE	FALSE	TRUE
Tb927.9.9550:mRNA-p1		Tb927.9.9550:mRNA-p1	Tb927.9.9550:mRNA-p1	transcript=Tb927.9.9550:mRNA; gene=Tb927.9.9550; organism=Trypanosoma_brucei_brucei_TREU927; gene_product=EnigmRBP2; transcript_product=EnigmRBP2; location=Tb927_09_v5.1:1522102-1522740(-); protein_length=212; sequence_SO=chromosome; SO=protein_coding; is_	1	4	20.3	24.509	212	0	31.804	2//1	0//0	2//1	0//0	14514000	13	3			-1	1116400	116300	103690	98459				374020	147930	276050										1075700		967010				TRUE	FALSE	TRUE
[truncated: 33 more columns]

## Sheet: Experimental design
MQ experimental design
Name	Fraction	Experiment	PTM	biogroup	group
20210216_Adenine_NA_i01	1	Adenine_i01		Adenine_i01	Adenine
20210216_Adenine_NA_i02	1	Adenine_i02		Adenine_i02	Adenine
20210216_Adenine_NA_i03	1	Adenine_i03		Adenine_i03	Adenine
20210216_Mock_NA_i01	5	Mock_i01		Mock_i01	Mock
20210216_Mock_NA_i02	5	Mock_i02		Mock_i02	Mock
20210216_Mock_NA_i03	5	Mock_i03		Mock_i03	Mock
20210216_OD18_NA_i01	9	OD18_i01		OD18_i01	OD18
20210216_OD18_NA_i02	9	OD18_i02		OD18_i02	OD18
20210216_OD18_NA_i03	9	OD18_i03		OD18_i03	OD18
20210216_OD62_18_NA_i01	13	OD62_18_i01		OD62_18_i01	OD62_18
20210216_OD62_18_NA_i02	13	OD62_18_i02		OD62_18_i02	OD62_18
20210216_OD62_18_NA_i03	13	OD62_18_i03		OD62_18_i03	OD62_18

## Sheet: Note
Produced by R script	MQanalysis v036			First page:
minNumSamp_peptlevel	1
minNumSamp_protlevel	2			The first page, proteinGroups cleaned, lists the Leading Protein of each group of proteins identified by MaxQuant.
peptide_impute_shift_param	2.5			Three different quantifications can be given for each Leading Protein:
peptide_impute_sigma_param	0.3				LFQ:	(for Label-Free-Quantification): values produced by MaxQuant's own algorithm; they are in principle already normalised.
protein_impute_shift_param	2.5				Top3:	(for sum of the three most intense peptide intensities): a valid alternative to LFQ (see below)
protein_impute_sigma_param	0.3				iBQA:	(for Intensity Based Absolute Quantification): values are the intensities divided by the number of tryptic peptides; they can be useful in certain contexts.
Original maxNumSamp_Gaussian_peptlevel	1
maxNumSamp_Gaussian_peptlevel used (for some or all supergroups)	1			Normalisation: peptides are first normalised (variance stabilisation) before being summed up for Top3.
Original maxNumSamp_Gaussian_protlevel	1
maxNumSamp_Gaussian_protlevel used (for some or all supergroups)	1			"Seen in at least 2 reps in <group> " indicates whether a protein is seen in a group (i.e, if it has at least 2 detections in a group).
ttmaxp	0.05			"Seen in no reps in <group>" indicates whether a protein is seen absolutely nowhere in a group (i.e not detected or measured in either samples of the group).
ttminFC	1			"Seen in all reps in <group>" indicates whether a protein is seen absolutely everywhere in a group.
ttC	1
maxLabel	20			"OnOff <group1> vs <group2> onIn" is for proteins that are strictly not seen in one group, and seen in the other, in which case the group where it is seen is indicated.
normalisation method	variance stabilisation			"StrictOnOff <group1> vs <group2> onIn" is for proteins that are strictly not seen in one group, and seen in all replicates of the other, in which case the group where it is seen is indicated.
DE method	Empirical Bayes test
Number of cycles of protein imputations	20			proteinGroups cleaned contains contaminants ('Potential contaminant') as well as proteins marked as 'Only Identified by Site.'
Min proportion of consistant repeated protein imputations	0.999			It is generally recommended to ignore proteins 'Only Identified by Site.'.
seed for random number generation:	83333
Graphical Data Representation
iTop3
PCA
Protein intensity distribution
unsupervised hierarchical clustering
Missing peptide values						Missing LFQ values
Peptide intensity distribution, including imputed values						Comparison of iTop3 with LFQ protein intensities
