# Supplementary material for: Cellular and Molecular Targets of Nucleotide-Tagged Trithiolato-Bridged Arene Ruthenium Complexes in the Protozoan Parasites Toxoplasma gondii and Trypanosoma brucei
Source: Int J Mol Sci. 2021 Oct 5;22(19):10787. doi: 10.3390/ijms221910787 (PMC8509533; doi:10.3390/ijms221910787)
Supplement: Supplementary file 1 [file ijms-22-10787-s001.zip › Table S3.xlsx]

## Sheet: Tabelle1
Majority protein IDs	Annotation	iBAQ OD62_18_i01	iBAQ OD62_18_i02	iBAQ OD62_18_i03	MV iBAQ	SE iBAQ	MV iBAQ (% of total)	SE iBAQ (% of total)
TGME49_319730	YOU2 family C2C2 zinc finger protein	78356000	77410000	86305000	8.06903e+07	3.98891e+06	30.3239	1.49906
TGME49_316710	Hypothetical protein	15131000	22451000	19381000	1.89877e+07	3.00129e+06	7.13568	1.1279
TGME49_278270	Nucleolar protein, structural component of H/ACA snoRNPs, putative	17205000	12098000	11081000	1.34613e+07	2.67953e+06	5.05885	1.00698
TGME49_215350	Hypothetical protein	12904000	11883000	12106000	1.22977e+07	438302	4.62154	0.164716
TGME49_263990	Hypothetical protein	10155000	12177000	11671000	1.13343e+07	859119	4.25951	0.322862
TGME49_214940	MIC2-associated protein M2AP	8839200	10365000	10820000	1.00081e+07	847130	3.76109	0.318356
TGME49_221510	Hypothetical protein	8262900	6366200	6434600	7.02123e+06	878435	2.63862	0.330121
TGME49_236040	Fructose-1,6-bisphosphate aldolase	7451200	5565400	6950000	6.65553e+06	797535	2.50119	0.299718
TGME49_221620	Beta-tubulin, putative	6373700	5576900	3379900	5.11017e+06	1.26599e+06	1.92043	0.475766
TGME49_264040	Hypothetical protein	4897600	5049200	5284400	5.07707e+06	159135	1.90799	0.0598039
TGME49_288245	Hypothetical protein	4758600	4709200	5153200	4.87367e+06	198686	1.83155	0.0746674
TGME49_215430	Hypothetical protein	5225100	3893400	3473800	4.19743e+06	746588	1.57742	0.280572
TGME49_294670	Translation initiation factor 3 subunit	3485000	3995700	4427900	3.96953e+06	385382	1.49177	0.144829
TGME49_226410	EF-1 guanine nucleotide exchange domain-containing protein	3048200	3051500	4475300	3525000	671965	1.32472	0.252528
TGME49_218410	Ribosomal protein RPP0	3786500	2929800	2301200	3.00583e+06	608750	1.12961	0.228772
TGME49_245620	Ribosomal-ubiquitin protein RPS27A	3537800	2367100	2257700	2.72087e+06	579383	1.02252	0.217736
TGME49_247770	Hypothetical protein	2348700	2322300	2850800	2.50727e+06	243154	0.942246	0.0913786
TGME49_289830	Eukaryotic initiation factor-3, delta subunit, putative	2174500	2501400	2136400	2.27077e+06	163822	0.853368	0.0615655
TGME49_287210	Proteasome subunit alpha2, protease of the acylase family and NTN hydrolase fold, putative	2590000	1994900	2107700	2.23087e+06	258087	0.838373	0.0969907
TGME49_203630	Ribosomal protein RPL44	2591200	1657400	2344400	2.19767e+06	395090	0.825896	0.148477
TGME49_214930	Hypothetical protein	2284000	2221200	2044400	2183200	101440	0.82046	0.0381217
TGME49_285510	Hypothetical protein	2458100	1690100	2347100	2165100	338919	0.813657	0.127368
TGME49_215470	Ribosomal protein RPL10A	1952400	2412200	1940300	2.10163e+06	219659	0.789806	0.0825493
TGME49_257380	Hypothetical protein	1902700	1419300	2631600	1.98453e+06	498291	0.745799	0.187261
TGME49_247510	Fructose-bisphospatase II	2546900	1405500	1942100	1.96483e+06	466252	0.738396	0.17522
TGME49_305290	Vacuolar ATP synthase subunit e, putative	2181500	1854400	1788200	1.94137e+06	171937	0.729577	0.064615
TGME49_239500	Proteasome subunit alpha type, putative	1988800	1899100	1336800	1.74157e+06	288546	0.654491	0.108437
TGME49_219828	HMG (high mobility group) box domain-containing protein	1717200	1834300	1494800	1682100	140805	0.632143	0.0529154
TGME49_262620	RNA recognition motif-containing protein	1450700	1737900	1528700	1.57243e+06	121258	0.59093	0.0455696
TGME49_316255	Hypothetical protein	976400	1590900	2002800	1.52337e+06	421738	0.57249	0.158492
TGME49_310960	Vacuolar ATP synthase subunit f, putative	1147900	1551700	1600800	1.43347e+06	202919	0.538705	0.076258
TGME49_242290	Proteasome subunit alpha1, putative	1916600	1501100	777020	1398240	470883	0.525467	0.176961
TGME49_223000	Dynein light chain DLC	997700	1136200	2059800	1397900	471437	0.525339	0.177169
TGME49_306650	Hypothetical protein	1167900	1583500	1288700	1346700	174554	0.506098	0.0655986
TGME49_243910	Cof family hydrolase subfamily protein	1251300	1441700	1342300	1345100	77755.7	0.505497	0.0292211
TGME49_319920	2-oxo acid dehydrogenases acyltransferase (catalytic domain) domain-containing protein	1869900	773400	1283700	1309000	448002	0.49193	0.168362
TGME49_228190	Eukaryotic initiation factor-3, subunit 5, putative	1377900	1225100	1265100	1.28937e+06	64697.3	0.484552	0.0243136
TGME49_211680	Protein disulfide isomerase	1331000	843750	1028700	1.06782e+06	200833	0.401292	0.0754742
TGME49_222860	Eukaryotic translation initiation factor, putative	1020600	1215600	873300	1036500	140195	0.389523	0.0526861
TGME49_235970	Eukaryotic initiation factor-2 gamma, putative	1500400	859860	722860	1.02771e+06	338892	0.386218	0.127358
TGME49_270360	Hypothetical protein	1444100	925370	649040	1006170	329572	0.378125	0.123855
TGME49_289360	Hypothetical protein	828390	1321200	859050	1002880	225434	0.376888	0.0847194
TGME49_286730	SRP19 protein	690500	1158700	1044600	964600	199337	0.362502	0.074912
TGME49_226570	Hypothetical protein	1984800	0	877080	953960	812113	0.358504	0.305197
TGME49_212725	Hypothetical protein	1039900	682610	1120300	947603	190232	0.356115	0.0714902
TGME49_291600	Gamma interferon inducible lysosomal thiol reductase (GILT) protein	542670	914840	1346600	934703	328503	0.351267	0.123454
TGME49_261440	ARM repeats containing protein	917470	850240	981920	916543	53762.1	0.344442	0.0202041
TGME49_223040	Hypothetical protein	1124000	893720	675480	897733	183130	0.337374	0.0688212
TGME49_227920	Hypothetical protein	767360	795090	1023300	861917	114675	0.323913	0.0430957
TGME49_314400	Pyruvate dehydrogenase E1 component, beta subunit, putative	512950	914590	1147700	858413	262162	0.322597	0.0985222
TGME49_231850	Serine-threonine phosophatase 2C (PP2C)	705300	730830	1074400	836843	168301	0.314491	0.0632485
TGME49_292220	PCI domain-containing protein	597280	795200	844900	745793	106957	0.280274	0.0401951
TGME49_323100	Hypothetical protein	1034900	643160	530110	736057	216295	0.276614	0.0812851
TGME49_201840	Aspartyl protease ASP1	717320	710170	765360	730950	24506	0.274695	0.0092095
TGME49_220890	Hypothetical protein	791430	629910	731190	717510	66646	0.269645	0.025046
TGME49_229450	Hypothetical protein	614970	743050	763400	707140	65701.4	0.265747	0.024691
TGME49_218070	Hypothetical protein	624350	700020	725530	683300	42965.2	0.256788	0.0161466
TGME49_219550	Dihydrolipoyllysine-residue succinyltransferase component of oxoglutarate dehydrogenase	575100	784440	688810	682783	85568.9	0.256594	0.0321573
TGME49_201800	Hypothetical protein	793570	436520	688320	639470	149802	0.240317	0.0562965
TGME49_315320	SAG-related sequence SRS52A	722750	570090	616110	636317	63940.1	0.239132	0.0240291
TGME49_263280	Hypothetical protein	534530	768060	557840	620143	105025	0.233054	0.039469
TGME49_203688	Hypothetical protein	829590	536200	455360	607050	160783	0.228133	0.0604233
TGME49_293870	Thioredoxin, putative	1053800	517170	228270	599747	342042	0.225388	0.128541
TGME49_238180	26s proteasome regulatory complex subunit, putative	580750	673540	479880	578057	79084.3	0.217237	0.0297204
TGME49_258150	Proteasome subunit alpha type 7, putative	409210	489000	823300	573837	179380	0.215651	0.0674119
TGME49_220470	Hypothetical protein	132690	0	1574900	569197	713200	0.213908	0.268025
TGME49_233110	IMP dehydrogenase	446870	349500	853990	550120	218515	0.206738	0.0821191
TGME49_288380	Heat shock protein HSP90	612050	529100	501590	547580	46950.2	0.205784	0.0176442
TGME49_254000	Hypothetical protein	704660	441120	482710	542830	115684	0.203999	0.0434747
TGME49_258060	Myosin heavy chain, putative	729460	384540	498590	537530	143480	0.202007	0.0539206
TGME49_260490	Hypothetical protein	587150	524410	492850	534803	39193	0.200982	0.014729
TGME49_226380	Hypothetical protein	341480	544820	674230	520177	136958	0.195485	0.0514695
TGME49_223140	tRNA binding domain-containing protein	580510	417310	515750	504523	67097.4	0.189603	0.0252156
TGME49_305010	pre-mRNA branch site protein p14, putative	597310	560700	330880	496297	117918	0.186511	0.0443144
TGME49_249180	Bifunctional dihydrofolate reductase-thymidylate synthase	459530	413920	440810	438087	18719.5	0.164636	0.00703491
TGME49_284560	Ribosomal protein RPL9	0	439600	833860	424487	340590	0.159525	0.127996
TGME49_278050	Proteasome subunit alpha type 1, putative	533870	334540	380770	416393	85185.6	0.156483	0.0320133
TGME49_222840	Ser/Thr phosphatase family protein	293760	417420	408000	373060	56205.3	0.140198	0.0211223
TGME49_217460	Glutaminyl-tRNA synthetase (GlnRS)	362590	338930	337160	346227	11593.2	0.130114	0.00435678
TGME49_259710	Protein kinase	280190	286120	425760	330690	67268.2	0.124275	0.0252798
TGME49_306930	Proteasome subunit beta type 7 precursor, putative	0	438870	501400	313423	223089	0.117786	0.0838382
TGME49_237230	Hypothetical protein	328170	307280	299180	311543	12213	0.11708	0.00458973
TGME49_230210	Alveolin domain containing intermediate filament IMC10	323140	341740	258510	307797	35668.6	0.115672	0.0134045
TGME49_300140	Elongation factor 1-gamma, putative	207380	243500	387850	279577	77967.9	0.105067	0.0293008
TGME49_299210	CTP synthase	203510	322620	301380	275837	51872.6	0.103661	0.019494
TGME49_313410	Proteasome 26S regulatory subunit	253130	255180	273330	260547	9077.84	0.097915	0.00341151
TGME49_242020	Mannosyl-oligosaccharide glucosidase	326280	200230	248450	258320	51930.8	0.0970782	0.0195159
TGME49_207770	PCI domain-containing protein	454220	70127	238220	254189	157211	0.0955257	0.059081
TGME49_318160	MSP (Major sperm protein) domain-containing protein	475790	0	259240	245010	194501	0.0920762	0.0730946
TGME49_263060	Proteasome/cyclosome repeat-containing protein	213190	206100	172210	197167	17882.8	0.0740964	0.00672047
TGME49_242070	cAMP-dependent protein kinase regulatory subunit	90481	322790	177910	197060	95801.6	0.0740564	0.0360028
TGME49_290005	Proteasome subunit beta type 1, putative	311400	164710	89197	188436	92252.3	0.0708152	0.034669
TGME49_307810	Hypothetical protein	214060	234520	107140	185240	55853.1	0.0696143	0.0209899
TGME49_229010	Rhoptry neck protein RON4	177420	198040	164320	179927	13879.8	0.0676175	0.0052161
TGME49_276210	Phosphoglycerate mutase family protein	121910	358400	53487	177932	130631	0.066868	0.0490921
TGME49_205470	Translation elongation factor 2 family protein, putative	129840	78282	303710	170611	96440.4	0.0641165	0.0362429
TGME49_229920	Hypothetical protein	259760	230790	0	163517	116227	0.0614505	0.0436788
TGME49_257680	Myosin light chain MLC1	0	226880	254510	160463	114024	0.0603031	0.0428509
TGME49_201780	Microneme protein MIC2	160590	166380	128630	151867	16600	0.0570724	0.00623836
TGME49_249270	Protein disulfide isomerase-related protein (provisional), putative	83574	99886	233270	138910	67054.1	0.0522032	0.0251993
TGME49_246730	Hypothetical protein	142200	212430	0	118210	88367.7	0.044424	0.0332091
TGME49_318410	TCP-1 chaperonin, putative	61787	133110	155100	116666	39830	0.0438437	0.0149683
TGME49_310750	Emp24/gp25L/p24 family protein	200770	144650	0	115140	84578.5	0.0432703	0.0317851
TGME49_312110	Apicoplast-associated thioredoxin family protein Atrx1	61350	122160	142720	108743	34547.3	0.0408664	0.0129831
TGME49_226550	TBC domain containing protein	183770	126270	0	103347	76754.9	0.0388383	0.0288449
TGME49_245450	Hypothetical protein	0	0	298060	99353.3	140507	0.0373376	0.0528033
TGME49_246500	Surp module domain-containing protein	288920	0	0	96306.7	136198	0.0361926	0.0511841
TGME49_263320	Hypothetical protein	53996	117000	107600	92865.3	27751.4	0.0348993	0.0104291
TGME49_297970	Aspartyl aminopeptidase	129890	144750	0	91546.7	65016.9	0.0344038	0.0244337
TGME49_283550	Hypothetical protein	28025	26478	208800	87767.7	85585.1	0.0329836	0.0321634
TGME49_300260	threonyl-tRNA synthetase family protein	101040	72599	87487	87042	11615.3	0.0327109	0.00436508
TGME49_312270	Rhoptry protein ROP13	101120	0	107880	69666.7	49339	0.0261811	0.0185419
TGME49_244560	Heat shock protein 90, putative	0	78989	64592	47860.3	34349	0.0179862	0.0129085
TGME49_213050	Hypothetical protein	0	0	135460	45153.3	63856.5	0.0169689	0.0239976
TGME49_309752	Succinate-Coenzyme A ligase, beta subunit, putative	0	0	115770	38590	54574.5	0.0145024	0.0205094
TGME49_251780	Heat shock protein	58020	0	41914	33311.3	24455.2	0.0125186	0.00919041
TGME49_205440	CCT chaperonin gamma subunit	79374	0	0	26458	37417.3	0.00994307	0.0140616
TGME49_217680	Hypothetical protein	14153	31409	20632	22064.7	7117.2	0.00829203	0.00267469
TGME49_232000	Hypothetical protein	53757	0	0	17919	25341.3	0.00673407	0.00952341
TGME49_311210	Hypothetical protein	0	40519	0	13506.3	19100.8	0.00507576	0.00717821
TGME49_279420	Hypothetical protein	36382	0	0	12127.3	17150.6	0.00455752	0.00644531
TGME49_206510	toxolysin TLN4	9425.9	14569	0	7998.3	6032.83	0.00300581	0.00226717
					2.66095e+08
