# Supplementary material for: Cellular and Molecular Targets of Nucleotide-Tagged Trithiolato-Bridged Arene Ruthenium Complexes in the Protozoan Parasites Toxoplasma gondii and Trypanosoma brucei
Source: Int J Mol Sci. 2021 Oct 5;22(19):10787. doi: 10.3390/ijms221910787 (PMC8509533; doi:10.3390/ijms221910787)
Supplement: Supplementary file 1 [file ijms-22-10787-s001.zip › Table S4.xlsx]

## Sheet: Tabelle1
Majority protein IDs	Leading_Protein	Annotation	iBAQ OD62_18_i01	iBAQ OD62_18_i02	iBAQ OD62_18_i03	MV iBAQ	SE iBAQ	MV iBAQ (% of total)	SE iBAQ (% of total)
Tb927.5.3090:mRNA-p1	Tb927.5.3090	Mitochondrial ATP synthase subunit, putative	5956500	5149200	3751100	4.95227e+06	911056	24.9386	4.58789
Tb927.10.5050:mRNA-p1	Tb927.10.5050	Mitochondrial ATP synthase epsilon chain	4708400	4423400	2800900	3.97757e+06	840125	20.0302	4.2307
Tb927.5.2930:mRNA-p1	Tb927.5.2930	Mitochondrial ATP synthase subunit, putative	3064000	2544600	2342000	2650200	304066	13.3459	1.53122
Tb927.5.1160:mRNA-p1	Tb927.5.1160	Degradation arginine-rich protein for mis-folding, putative	938010	644790	868190	816997	125060	4.11423	0.629777
Tb927.11.600:mRNA-p1	Tb927.11.600	Mitochondrial ATP synthase subunit, putative	818750	626330	575820	673633	104664	3.39228	0.527069
Tb927.3.3330:mRNA-p1	Tb927.3.3330	Heat shock protein 20, putative	527280	436410	473130	478940	37324.3	2.41184	0.187958
Tb927.4.4910.1:mRNA-p1;Tb927.4.4910.2:mRNA-p1	Tb927.4.4910.1	3,2-trans-enoyl-CoA isomerase, mitochondrial precursor, putative	400430	530670	439150	456750	54607.3	2.3001	0.274991
Tb927.3.2880:mRNA-p1	Tb927.3.2880	Mitochondrial ATP synthase subunit, putative	447490	391490	525000	454660	54740.5	2.28958	0.275662
Tb927.3.3750:mRNA-p1	Tb927.3.3750	Paraflagellar rod component, putative	406510	392100	388350	395653	7827.99	1.99243	0.0394201
Tb927.10.13110:mRNA-p1	Tb927.10.13110	Outer arm dynein light chain 7	460570	479360	230600	390177	113098	1.96485	0.569539
Tb927.10.4310:mRNA-p1;Tb10.v4.0045:mRNA-p1	Tb927.10.4310	Prohibitin 2, putative	346790	334380	282190	321120	27990	1.61709	0.140952
Tb927.4.3590:mRNA-p1;Tb927.4.3570:mRNA-p1	Tb927.4.3590	Translation elongation factor 1-beta, putative	390910	305230	239500	311880	61991.5	1.57056	0.312176
Tb927.7.2780:mRNA-p1	Tb927.7.2780	Hypothetical protein, conserved	499730	182390	232300	304807	139330	1.53494	0.701635
Tb927.6.4250:mRNA-p1	Tb927.6.4250	Hypothetical protein, conserved	326180	224520	262400	271033	41949.1	1.36487	0.211247
Tb927.9.4680:mRNA-p1	Tb927.9.4680	Eukaryotic initiation factor 4A-1	298880	250860	259240	269660	20943	1.35795	0.105465
Tb927.6.3290:mRNA-p1	Tb927.6.3290	Intraflagellar transport protein 20	300860	171160	223040	231687	53301.6	1.16673	0.268416
Tb927.8.4810:mRNA-p1	Tb927.8.4810	Prohibitin 1	227510	245170	193040	221907	21647.7	1.11748	0.109013
Tb927.10.2080:mRNA-p1	Tb927.10.2080	Hypothetical protein, conserved	196780	118780	312610	209390	79631.6	1.05445	0.401008
Tb927.5.4500:mRNA-p1;Tb05.5K5.150:mRNA-p1	Tb927.5.4500	Ras-like small GTPase, putative	239280	169010	189570	199287	29498.9	1.00357	0.14855
Tb927.3.5550:mRNA-p1	Tb927.3.5550	Intraflagellar transport protein 27	227170	214260	150410	197280	33558.6	0.993462	0.168994
Tb927.4.1100:mRNA-p1;Tb927.11.680:mRNA-p1;Tb11.0880:mRNA-p1	Tb927.4.1100	Ribosomal protein L21E (60S), putative	209250	97154	173220	159875	46725.8	0.805096	0.235302
Tb927.11.15150:mRNA-p1	Tb927.11.15150	1-acyl-sn-glycerol-3-phosphate acyltransferase, putative	152370	145280	178660	158770	14359.1	0.799533	0.0723096
Tb927.10.12960:mRNA-p1	Tb927.10.12960	Ras-related protein Rab5A	158870	136430	170870	155390	14273.8	0.782512	0.0718798
Tb927.10.14710:mRNA-p1;Tb927.10.14600:mRNA-p1	Tb927.10.14710	40S ribosomal protein S2, putative	78619	197080	130790	135496	48475.9	0.682332	0.244115
Tb927.7.990:mRNA-p1	Tb927.7.990	Chaperone protein DnaJ, putative	144960	117750	115360	126023	13425.7	0.634628	0.0676093
Tb927.11.8970:mRNA-p1	Tb927.11.8970	Ribose 5-phosphate isomerase, putative	176640	114370	81517	124176	39447.9	0.625323	0.198652
Tb927.9.15010:mRNA-p1	Tb927.9.15010	NADH dehydrogenase (ubiquinone) 1 beta subcomplex subunit, putative	133030	120650	61281	104987	31315.4	0.528693	0.157698
Tb927.8.4330:mRNA-p1	Tb927.8.4330	Small GTP-binding protein Rab11	109030	125510	62687	99075.7	26595.7	0.498925	0.133931
Tb927.9.10080:mRNA-p1	Tb927.9.10080	Phosphatidylserine decarboxylase, putative	132810	100230	63023	98687.7	28511.3	0.496971	0.143577
Tb927.10.14890:mRNA-p1;Tb11.v5.0636.1-p1	Tb927.10.14890	C-terminal motor kinesin, putative	91260	84523	119110	98297.7	14971.3	0.495007	0.0753926
Tb927.10.14180:mRNA-p1	Tb927.10.14180	Protein transport protein SEC13	101730	74604	71550	82628	13564.6	0.416098	0.0683084
Tb927.11.11520:mRNA-p1	Tb927.11.11520	Glycosomal membrane protein	119950	0	114050	78000	55206.9	0.392792	0.278011
Tb927.7.1670:mRNA-p1	Tb927.7.1670	Eukaryotic translation initiation factor 4E type 6	195020	0	0	65006.7	91933.3	0.32736	0.462957
Tb927.5.520:mRNA-p1	Tb927.5.520	Stomatin-like protein, putative	65950	61166	64545	63887	2007.72	0.321722	0.0101104
Tb927.4.1930:mRNA-p1	Tb927.4.1930	Eukaryotic translation initiation factor 3 subunit g	73095	105270	0	59455	44045.3	0.299403	0.221803
Tb927.10.12940:mRNA-p1	Tb927.10.12940	Predicted zinc finger protein	53996	34995	78164	55718.3	17665.7	0.280586	0.0889609
Tb927.10.240:mRNA-p1	Tb927.10.240	Peroxin 14, putative	59659	21085	51031	43925	16530	0.221197	0.0832416
Tb927.3.1200.1:mRNA-p1;Tb927.3.1200.2:mRNA-p1	Tb927.3.1200.1	hypothetical protein, conserved	46225	45630	36751	42868.7	4332.66	0.215878	0.0218184
Tb927.3.740:mRNA-p1	Tb927.3.740	ZFP family member, putative	0	123530	0	41176.7	58232.6	0.207357	0.293248
Tb927.8.2460:mRNA-p1	Tb927.8.2460	Hypothetical protein, conserved	71348	0	51576	40974.7	30076.9	0.20634	0.151461
Tb927.8.3260:mRNA-p1	Tb927.8.3260	YceI-like domain containing protein, putative	70497	45325	0	38607.3	29169.6	0.194419	0.146892
Tb927.10.180:mRNA-p1	Tb927.10.180	ATP synthase F1 subunit gamma protein, putative	42837	33051	37923	37937	3995.13	0.191043	0.0201187
Tb927.6.4320:mRNA-p1	Tb927.6.4320	Protein of unknown function (DUF2817), putative	50540	36091	27101	37910.7	9655.05	0.19091	0.0486209
Tb927.11.5400:mRNA-p1	Tb927.11.5400	Signal recognition particle 54 kDa	33771	22596	36845	31070.7	6122.49	0.156466	0.0308316
Tb927.8.3150:mRNA-p1	Tb927.8.3150	T-complex protein 1, gamma subunit, putative	24735	36867	26348	29316.7	5379.35	0.147633	0.0270893
Tb927.7.7410:mRNA-p1	Tb927.7.7410	Trans-2-enoyl-ACP reductase 2, putative	37085	24654	23530	28423	6142.12	0.143132	0.0309305
Tb927.7.3370:mRNA-p1	Tb927.7.3370	Intraflagellar transport protein 74, putative	17159	17150	20512	18273.7	1582.74	0.0920225	0.00797038
Tb927.5.2950:mRNA-p1	Tb927.5.2950	Component of motile flagella 3	21721	19784	9443.9	16983	5389.26	0.0855228	0.0271392
					1.98578e+07
